# Supplementary material for: Epidemiology and fungal species distribution of onychomycosis and other superficial mycoses in the coastal city of Ningbo, China
Source: Front Fungal Biol. 2026 Apr 2;7:1716554. doi: 10.3389/ffunb.2026.1716554 (PMC13083107; doi:10.3389/ffunb.2026.1716554)
Supplement: Supplementary file 1 [file Table1.xlsx]

## Sheet: Sheet1
样本号	条码号	项目结果	就诊类型	性别	年龄	病历号	采集时间	科室	床号	医生	诊断	样本类型	感染部位 体癣，股癣，甲癣（区分手指甲、脚趾甲），足癣，手癣，头癣，面癣，口腔，花斑癣
Q84	5010183158	念珠菌属	门诊	男	50		2022-06-06 08:01:00	皮肤科		朱红明	甲营养不良	指甲	手指甲
Q87	5010189396	念珠菌属	门诊	女	33		2022-06-06 09:47:00	黄褐斑		张小央	痤疮	皮屑	面癣
Q86	5010187701	须癣毛癣菌	门诊	男	59		2022-06-06 09:16:00	皮肤科		施天宁	手癣	皮屑	足癣 手癣
Q85	5010186826	无真菌生长	门诊	男	29		2022-06-06 09:02:00	皮肤科		陈海江	甲癣	指甲
Q51	5010029876	念珠菌属	门诊	男	34		2022-05-30 07:39:00	皮肤科		郑擎	甲癣	指甲	手 脚指甲
Q52	5010033685	无真菌生长	门诊	女	26		2022-05-30 08:45:00	皮肤科		陈海江	甲癣	指甲
Q54	5010037604	无真菌生长	门诊	女	36		2022-05-30 10:07:00	皮肤科		陈海江	甲癣,指甲下出血	指甲
Q55	5010039596	念珠菌属	门诊	男	58		2022-05-30 11:08:00	黄褐斑		张小央	甲癣,寻常疣	皮屑	手 脚指甲
Q165	5010587852	丝孢酵母菌	门诊	女	20		2022-06-24 11:07:00	皮肤科		陈海江	甲癣	脚趾甲	脚趾甲
q173	5010604837	无真菌生长	门诊	女	18			皮肤科		张长宋	甲癣	皮屑
Q168	5010591635	念珠菌属	门诊	女	43		2022-06-24 15:03:00	皮肤科		蒋如芬	甲疾患	指甲	脚趾甲
q175	5010609123	无真菌生长	门诊	男	38		2022-06-25 10:55:00	皮肤科		张长宋	甲癣	皮屑
Q169	5010592940	念珠菌属	门诊	女	41		2022-06-24 15:58:00	皮肤科		杨璐	皮炎,疣,唇炎	皮屑	面癣
q174	5010606778	聚多曲霉	门诊	女	43		2022-06-25 09:56:00	皮肤科		陈海江	甲癣	指甲	脚趾甲
q170	5010602274	无真菌生长	门诊	男	23		2022-06-25 08:25:00	青春痘痤疮		张小央	马拉色菌毛囊炎,痤疮	皮屑
Q167	5010590220	青霉属	门诊	女	49		2022-06-24 14:14:00	皮肤科		蒋如芬	甲疾患	指甲	脚趾甲
q171	5010602522	趾间毛癣菌	门诊	男	28		2022-06-25 08:31:00	皮肤科		周萍	甲癣	指甲	脚趾甲
q172	5010604461	趾间毛癣菌	门诊	男	46		2022-06-25 09:04:00	皮肤科		戚颖	甲癣	指甲	脚趾甲
Q166	5010589743	念珠菌属	门诊	女	31		2022-06-24 14:00:00	皮肤科		陈海江	甲癣	脚趾甲	手 脚指甲
Q2	5009747923	烟曲霉	门诊	男	57		2022-05-17 15:52:00	皮肤科		陈海江		皮屑	足癣
101	6003099483	无真菌生长	住院	男	66	12640328	2022-05-17 15:35:00	呼吸与危重症医学科	18016	王林峰		皮屑
102	6003092359	无真菌生长	住院	男	36	12637883	2022-05-17 15:35:00	呼吸与危重症医学科	18022	王林峰		皮屑
Q1	5009747396	念珠菌属	门诊	女	24		2022-05-17 15:33:00	皮肤科		陈海江		皮屑	足癣
Q3	5009749180	尖孢镰刀菌复合群	门诊	女	18		2022-05-17 16:37:00	皮肤科		袁枫	甲疾患	皮屑	足癣
Q91	5010197882	念珠菌属	门诊	男	34		2022-06-06 16:16:00	皮肤科		戚颖	面癣	皮屑	面癣
Q101	5010232817	烟曲霉	门诊	女	57		2022-06-08 09:15:00	皮肤科		张小央	脚癣	皮屑	足癣
Q89	5010192275	烟曲霉	门诊	女	49		2022-06-06 10:53:00	皮肤科		陈海江	甲癣	指甲	脚趾甲
Q95	5010214954	无真菌生长	门诊	女	31		2022-06-07 11:00:00	皮肤科		杨璐	皮疹	皮屑
Q107	5010241403	念珠菌属	门诊	女	54		2022-06-08 15:33:00	皮肤科		蒋如芬	甲沟炎,真菌感染	指甲	脚趾甲
Q99	5010220547	烟曲霉	门诊	女	40		2022-06-07 16:08:00	皮肤科		张长宋	甲营养不良	皮屑	脚趾甲
Q92	5010205264	无真菌生长	门诊	女	1		2022-06-07 08:06:00	皮肤科		施天宁	脱发,皮炎，其他特指的	皮屑
Q106	5010241062	念珠菌属	门诊	男	47		2022-06-08 15:14:00	皮肤科		蒋如芬	甲癣	指甲	脚趾甲
Q93	5010205587	念珠菌属	门诊	女	71		2022-06-07 08:10:00	皮肤科		蒋如芬	甲疾患,饮食性锌缺乏	指甲	手指甲
Q97	5010219095	无真菌生长	门诊	男	33		2022-06-07 15:11:00	皮肤科		周萍	甲疾患	指甲
Q103	5010236389	无真菌生长	门诊	男	75		2022-06-08 10:32:00	皮肤科		张小央	甲癣	指甲
Q108	5010241906	念珠菌属	门诊	女	23		2022-06-08 16:03:00	皮肤科		蒋如芬	甲癣	指甲	脚趾甲
Q104	5010240058	念珠菌属	门诊	女	56		2022-06-08 14:35:00	皮肤科		郑擎	甲癣	指甲	手指甲
Q90	5010192742	念珠菌属	门诊	女	36		2022-06-06 11:05:00	皮肤科		蒋如芬	真菌感染	指甲	脚趾甲
Q102	5010233230	聚多曲霉	门诊	男	64		2022-06-08 09:22:00	皮肤科		张小央	体癣	皮屑	体癣
Q88	5010191635	无真菌生长	门诊	女	40			皮肤科		蒋如芬	真菌感染,疣	皮屑
Q100	5010220887	念珠菌属	门诊	男	18		2022-06-07 16:26:00	皮肤科		袁枫	甲疾患	皮屑	脚趾甲
Q105	5010240315	烟曲霉	门诊	女	35		2022-06-08 14:44:00	皮肤科		戚颖	甲癣	指甲	脚趾甲
Q98	5010220057	念珠菌属	门诊	男	28		2022-06-07 15:47:00	皮肤科		袁枫	甲疾患	皮屑	脚趾甲
Q94	5010213938	须癣毛癣菌	门诊	男	37		2022-06-07 10:31:00	皮肤科		张小央	甲癣	指甲	脚趾甲
Q96	5010217779	念珠菌属	门诊	女	55		2022-06-07 14:29:00	皮肤科		陈海江	甲癣	皮屑	手 脚趾甲
Q7	5009766846	须癣毛癣菌	门诊	女	21		2022-05-18 11:21:00	皮肤科		张小央	脚癣	皮屑	足癣
Q4	5009763152	烟曲霉	门诊	男	31		2022-05-18 09:45:00	皮肤科		张小央	甲癣	皮屑	手 脚趾甲
Q5	5009763857	丝孢酵母菌	门诊	女	33		2022-05-18 09:59:00	皮肤科		蒋如芬		指甲	手指甲
Q6	5009765680	无真菌生长	门诊	男	27		2022-05-18 10:43:00	皮肤科		朱红明	甲癣	皮屑
Q10	5009772883	念珠菌属	门诊	女	68		2022-05-18 16:22:00	皮肤科		蒋如芬	真菌感染	皮屑	股癣
Q8	5009770068	无真菌生长	门诊	男	28		2022-05-18 14:52:00	皮肤科		郑擎	甲营养不良	皮屑
Q9	5009772650	青霉属	门诊	女	45		2022-05-18 16:13:00	皮肤科		张长宋	甲癣	皮屑	手 脚趾甲
Q11	5009791144	念珠菌属	门诊	女	28		2022-05-19 14:34:00	皮肤科		王思涵		指甲	脚趾甲
Q56	5010042392	无真菌生长	门诊	女	53		2022-05-30 14:42:00	面部皮炎		张小央	甲癣	指甲
Q57	5010042713	须癣毛癣菌	门诊	男	41		2022-05-30 14:54:00	皮肤科		蒋如芬	甲疾患	指甲	脚趾甲
Q59	5010045313	趾间毛癣菌	门诊	男	19		2022-05-30 16:40:00	皮肤科		周萍	甲癣	指甲	脚趾甲
Q58	5010044663	须癣毛癣菌	门诊	女	57		2022-05-30 16:12:00	皮肤科		周萍	甲癣	指甲	脚趾甲
Q13	5009803432	念珠菌属	门诊	女	61		2022-05-20 08:33:00	皮肤科		潘日宇	甲营养不良	皮屑	脚趾甲
Q14	5009810070	趾间毛癣菌	门诊	女	35		2022-05-20 10:54:00	皮肤科		潘日宇	甲癣	皮屑	脚趾甲
Q112	5010261099	念珠菌属	门诊	女	35		2022-06-09 14:35:00	皮肤科		陈海江	甲疾患	皮屑	脚趾甲
Q117	5010277190	红色酵母菌	门诊	男	45		2022-06-10 09:47:00	皮肤科		杨璐	甲癣	指甲	脚趾甲
Q113	5010271775	念珠菌属	门诊	男	15		2022-06-10 08:10:00	皮肤科		潘日宇	甲营养不良	皮屑	脚趾甲
Q111	5010256378	无真菌生长	门诊	女	38		2022-06-09 10:11:00	皮肤科		郑擎	甲癣	指甲
Q109	5010251434	无真菌生长	门诊	女	26			皮肤科		陈海江	甲癣,丘疹性荨麻疹	指甲
Q110	5010254894	须癣毛癣菌	门诊	女	73		2022-06-09 09:38:00	皮肤科		郑擎	甲癣	皮屑	手指甲
Q115	5010274032	聚多曲霉	门诊	女	31		2022-06-10 08:46:00	皮肤科		杨璐	皮炎,荨麻疹,甲癣	指甲	手 脚趾甲
Q114	5010273523	念珠菌属	门诊	女	55		2022-06-10 08:38:00	皮肤科		陈海江	局限性神经性皮炎,甲癣	指甲	手 脚趾甲
Q116	5010276999	念珠菌属	门诊	男	22		2022-06-10 09:41:00	皮肤科		杨璐	甲癣	指甲	脚趾甲
Q15	5009812822	红色毛癣菌	门诊	女	58		2022-05-20 14:13:00	皮肤科		潘日宇	甲癣	皮屑	脚趾甲
Q16	5009813647	念珠菌属	门诊	女	55		2022-05-20 14:33:00	带状疱疹		陈海江	甲癣	指甲	脚趾甲
Q17	5009817223	趾间毛癣菌	门诊	女	54		2022-05-20 16:39:00	皮肤科		杨璐	真菌感染,皮炎	皮屑	脚趾甲
Q18	5009829507	须癣毛癣菌	门诊	女	34		2022-05-21 09:28:00	皮肤科		张长宋		皮屑	手 脚趾甲
Q21	5009833914	念珠菌属	门诊	男	28		2022-05-21 11:16:00	皮肤科		陈海江	甲癣	指甲	手 脚趾甲
Q124	5010304408	烟曲霉	门诊	女	28		2022-06-11 14:34:00	皮肤科		陈海江	甲癣	指甲	手 脚趾甲
Q120	5010283702	烟曲霉	门诊	女	28		2022-06-10 14:33:00	皮肤科		杨璐	甲癣	指甲	脚趾甲
Q119	5010279427	念珠菌属	门诊	男	17		2022-06-10 10:38:00	皮肤科		郑擎	痤疮,甲癣	指甲	手 脚指甲
Q122	5010300373	须癣毛癣菌	门诊	女	34		2022-06-11 10:42:00	皮肤科		张长宋	甲营养不良	指甲	脚趾甲
Q123	5010300950	须癣毛癣菌	门诊	女	38		2022-06-11 10:59:00	皮肤科		袁枫	甲疾患	指甲	脚趾甲
Q121	5010295594	无真菌生长	门诊	女	18		2022-06-11 08:55:00	皮肤科		袁枫	甲疾患	指甲
Q22	5009839387	无真菌生长	门诊	女	13		2022-05-21 15:34:00	皮肤科		郑擎	甲癣	指甲
Q125	5010341509	青霉属	门诊	女	31		2022-06-13 09:07:00	皮肤科		蒋如芬	甲癣	指甲	脚趾甲
Q31	6003137289	须癣毛癣菌	住院	女	69	12642303	2022-05-22 16:40:00	心血管内科三	31030	林少沂		皮屑	体癣
Q32	5009882331	无真菌生长	门诊	男	69		2022-05-23 10:21:00	眼科		林呈飞	角膜溃疡,白内障	皮屑
Q33	5009886207	念珠菌属	门诊	男	53		2022-05-23 14:19:00	皮肤科		蒋如芬	甲疾患	指甲	手指甲
Q60	5010057840	烟曲霉	门诊	男	39		2022-05-31 09:52:00	皮肤科		杨璐	甲癣	指甲	脚趾甲
Q126	5010344701	念珠菌属	门诊	女	38		2022-06-13 10:18:00	皮肤科		陈海江	甲癣	指甲	脚趾甲
Q128	5010361827	丝孢酵母菌	门诊	男	41		2022-06-14 08:46:00	皮肤科		蒋如芬	真菌感染	指甲	足癣 脚趾甲
Q127	5010360055	烟曲霉	门诊	女	18		2022-06-14 08:19:00	皮肤科		杨璐	皮疹	指甲	手指甲
Q129	5010366574	无真菌生长	门诊	女	36			皮肤科		蒋如芬	甲疾患	指甲
Q130	5010368133	念珠菌属	门诊	男	66		2022-06-14 10:57:00	皮肤科		蒋如芬	甲疾患	指甲	脚趾甲
Q34	5009898359	念珠菌属	门诊	女	52		2022-05-24 08:12:00	皮肤科		蒋如芬	甲癣	指甲	脚趾甲
q176	5010615320	互隔链格孢菌	门诊	男	30		2022-06-25 16:29:00	皮肤科		陈海江	甲癣	指甲	手 脚趾甲
Q132	5010373706	红色酵母菌	门诊	女	55		2022-06-14 16:08:00	皮肤科		陈海江	甲癣	指甲	手 脚趾甲
Q134	5010392464	无真菌生长	门诊	男	20			皮肤科		蒋如芬	真菌感染	指甲
Q135	5010393013	红色毛癣菌	门诊	女	29		2022-06-15 14:50:00	皮肤科		杨璐	甲癣	指甲	脚趾甲
Q131	5010372913	无真菌生长	门诊	男	22		2022-06-14 15:36:00	皮肤科		袁枫	甲疾患	指甲
Q133	5010388063	无真菌生长	门诊	男	39		2022-06-15 10:03:00	皮肤科		张小央	花斑癣,脚癣	皮屑
Q39	5009936124	无真菌生长	门诊	女	47		2022-05-25 15:52:00	皮肤科		蒋如芬	甲疾患	指甲
Q36	5009934196	无真菌生长	门诊	男	34		2022-05-25 14:41:00	皮肤科		潘日宇	甲癣	指甲
Q38	5009935508	无真菌生长	门诊	女	27		2022-05-25 15:25:00	皮肤科		杨璐	甲癣	指甲
Q37	5009935133	无真菌生长	门诊	女	47		2022-05-25 15:13:00	皮肤科		蒋如芬	甲疾患	指甲
Q35	5009929401	念珠菌属	门诊	男	1		2022-05-25 10:19:00	皮肤科		张小央	股癣	皮屑	股癣
Q40	5009937053	互隔链格孢菌	门诊	男	33		2022-05-25 16:31:00	皮肤科		蒋如芬	真菌感染	指甲	脚趾甲
Q42	5009948568	无真菌生长	门诊	女	47		2022-05-26 09:29:00	皮肤科		俞颖哲	甲癣	指甲
Q41	5009947881	念珠菌属	门诊	女	55		2022-05-26 09:14:00	皮肤科		朱红明	甲癣	指甲	手 脚趾甲
Q43	5009949247	红色毛癣菌	门诊	女	32		2022-05-26 09:40:00	皮肤科		俞颖哲	甲癣,寻常疣	指甲	脚趾甲
Q44	5009951845	念珠菌属	门诊	女	31		2022-05-26 10:41:00	皮肤科		郑擎	甲癣	指甲	手指甲
Q45	5009955197	念珠菌属	门诊	男	28		2022-05-26 14:33:00	皮肤科		杨璐	甲癣,甲沟炎	指甲	脚趾甲
Q138	5010415035	烟曲霉	门诊	女	37		2022-06-16 15:41:00	皮肤科		郑擎	甲癣	指甲	体癣
Q139	5010415666	黑曲霉复合群	门诊	男	22		2022-06-16 16:00:00	皮肤科		潘日宇	甲癣	皮屑	脚趾甲
Q137	5010413994	红色毛癣菌	门诊	女	68		2022-06-16 15:00:00	皮肤科		张长宋	甲癣	皮屑	脚趾甲
Q136	5010406660	念珠菌属	门诊	女	73		2022-06-16 09:20:00	皮肤科		袁枫	甲疾患	指甲	手 脚趾甲
Q62	5010060752	念珠菌属	门诊	男	40		2022-05-31 11:06:00	皮肤科		杨璐	甲癣	指甲	手指甲
Q61	5010059620	红色毛癣菌	门诊	女	30		2022-05-31 10:36:00	皮肤科		周萍	甲癣	指甲	脚趾甲
Q46	5009966458	石膏样小孢子菌	门诊	女	65		2022-05-27 08:23:00	皮肤科		施天宁	湿疹,头面颈部皮肤感染	皮屑	头癣
Q47	5009986197	念珠菌属	门诊	男	28		2022-05-28 07:59:00	皮肤科		陈海江	甲癣	指甲	手 脚趾甲
Q48	5009993051	念珠菌属	门诊	女	31		2022-05-28 10:01:00	皮肤科		张长宋	甲癣	指甲	脚趾甲
Q141	5010449446	念珠菌属	门诊	女	45		2022-06-18 09:37:00	皮肤科		袁枫	甲疾患	指甲	脚趾甲
Q140	5010445758	念珠菌属	门诊	女	37		2022-06-18 08:36:00	皮肤科		施天宁	甲癣	皮屑	脚趾甲
Q142	5010449930	石膏样小孢子菌	门诊	女	9		2022-06-18 09:51:00	皮肤科		戚颖	脚癣	皮屑	足癣
Q63	5010076250	石膏样小孢子菌	门诊	女	39		2022-06-01 09:08:00	皮肤科		蒋如芬	真菌感染	指甲	脚趾甲
Q50	5010000519	石膏样小孢子菌	门诊	女	21		2022-05-28 15:38:00	皮肤科		郑擎	甲癣	指甲	脚趾甲
Q49	5010000012	念珠菌属	门诊	女	13		2022-05-28 15:22:00	皮肤科		陈海江	甲癣	皮屑	手 脚趾甲
Q64	5010080599	无真菌生长	门诊	男	2		2022-06-01 11:11:00	皮肤科		郑擎	银屑病,甲营养不良,饮食性锌缺乏	指甲
Q65	5010082731	无真菌生长	门诊	男	32		2022-06-01 14:36:00	皮肤科		郑擎	甲癣	指甲
Q66	5010084198	无真菌生长	门诊	女	26		2022-06-01 15:39:00	皮肤科		郑擎	甲癣	指甲
Q67	5010091870	无真菌生长	门诊	女	27		2022-06-02 08:04:00	皮肤科		朱红明	甲癣	指甲
Q68	5010092437	念珠菌属	门诊	女	54		2022-06-02 08:11:00	皮肤科		陈海江	甲癣	指甲	手 脚趾甲
Q69	5010098351	红色毛癣菌	门诊	女	30		2022-06-02 10:09:00	皮肤科		陈海江	甲癣	指甲	手 脚趾甲
Q70	5010104438	念珠菌属	门诊	男	28		2022-06-02 15:32:00	皮肤科		陈海江	甲营养不良	指甲	手 脚趾甲
Q71	5010106086	无真菌生长	门诊	女	59		2022-06-02 16:48:00	皮肤科		陈海江	皮炎,甲癣	指甲
Q80	5010139931	念珠菌属	门诊	女	43		2022-06-04 08:37:00	皮肤科		陈海江	甲癣	指甲	手 脚趾甲
Q76	5010126282	念珠菌属	门诊	男	25		2022-06-03 14:07:00	皮肤科		陈海江	甲癣	指甲	手 脚趾甲
Q82	5010146933	无真菌生长	门诊	男	29		2022-06-04 11:06:00	皮肤科		袁枫	甲疾患	指甲
Q78	5010129865	念珠菌属	门诊	男	57		2022-06-03 16:00:00	皮肤科		袁枫	皮疹	皮屑	体癣
Q81	5010146129	念珠菌属	门诊	女	25		2022-06-04 10:45:00	皮肤科		张长宋	甲癣	指甲	手 脚趾甲
Q79	5010130720	石膏样小孢子菌	门诊	女	13		2022-06-03 16:32:00	带状疱疹		陈海江	甲癣,面癣	指甲	甲癣 面癣
Q77	5010127076	无真菌生长	门诊	女	30		2022-06-03 14:29:00	皮肤科		袁枫	皮疹	皮屑
Q73	5010115847	须癣毛癣菌	门诊	女	29		2022-06-03 08:44:00	皮肤科		郑擎	甲癣	指甲	脚趾甲
Q72	5010112083	互隔链格孢菌	门诊	女	42		2022-06-03 07:57:00	皮肤科		陈海江	甲癣	指甲	手 脚趾甲
Q75	5010122857	念珠菌属	门诊	男	24		2022-06-03 10:43:00	皮肤科		陈海江	甲癣	指甲	手 脚趾甲
Q74	5010120217	念珠菌属	门诊	男	31		2022-06-03 09:51:00	皮肤科		潘日宇	甲癣	皮屑	手 脚趾甲
Q83	5010147253	念珠菌属	门诊	女	49		2022-06-04 11:16:00	皮肤科		陈海江	甲癣	指甲	手 脚趾甲
Q144	5010494065	无真菌生长	门诊	女	36		2022-06-20 09:16:00	皮肤科		陈海江	脂溢性皮炎,痤疮	皮屑
Q143	5010490205	念珠菌属	门诊	女	32		2022-06-20 08:06:00	皮肤科		蒋如芬	甲疾患,粟丘疹	指甲	脚趾甲
Q149	5010502353	红色毛癣菌	门诊	女	36		2022-06-20 14:54:00	皮肤科		俞颖哲	甲癣	指甲	脚趾甲
Q146	5010499120	无真菌生长	门诊	女	45		2022-06-20 11:08:00	皮肤科		蒋如芬	甲疾患	指甲
Q152	5010517114	红色毛癣菌	门诊	男	18		2022-06-21 09:19:00	皮肤科		朱红明	甲癣	皮屑	脚趾甲
Q147	5010501195	石膏样小孢子菌	门诊	男	30		2022-06-20 14:21:00	皮肤科		蒋如芬	甲癣	指甲	脚趾甲
Q145	5010494710	青霉属	门诊	男	23		2022-06-20 09:27:00	皮肤科		施天宁	甲癣	皮屑	手 脚趾甲
Q151	5010516790	念珠菌属	门诊	男	9		2022-06-21 09:13:00	皮肤科		张小央	念珠菌病，其他部位的	皮屑	体癣
Q150	5010502684	尖孢镰刀菌复合群	门诊	男	19		2022-06-20 15:05:00	皮肤科		朱红明	甲癣	皮屑	手 脚趾甲
Q153	5010524063	须癣毛癣菌	门诊	女	46		2022-06-21 14:15:00	皮肤科		张长宋	甲癣	皮屑	手 脚趾甲
Q156	5010534181	红色毛癣菌	门诊	女	50		2022-06-22 07:43:00	皮肤科		蒋如芬	甲疾患	指甲	脚趾甲
Q158	5010539804	红色毛癣菌	门诊	女	69		2022-06-22 09:10:00	皮肤科		潘日宇	甲癣	皮屑	手 脚趾甲
Q160	5010545836	念珠菌属	门诊	女	42		2022-06-22 14:02:00	皮肤科		蒋如芬	甲疾患	指甲	脚趾甲
Q157	5010534747	无真菌生长	门诊	男	51		2022-06-22 07:49:00	皮肤科		张小央	皮炎,脚癣	皮屑
Q159	5010541814	红色毛癣菌	门诊	女	37		2022-06-22 09:52:00	皮肤科		张小央	甲癣	指甲	手 脚趾甲
Q161	5010549457	须癣毛癣菌	门诊	男	41		2022-06-22 16:13:00	皮肤科		蒋如芬	甲疾患	指甲	脚趾甲
Q154	5010524394	须癣毛癣菌	门诊	男	22		2022-06-21 14:27:00	皮肤激光科		张小央	股癣	皮屑	股癣
Q155	5010528171	丝孢酵母菌	门诊	男	23		2022-06-21 16:38:00	性病科		蒋如芬	甲癣	皮屑	脚趾甲
Q163	5010570173	石膏样小孢子菌	门诊	女	25		2022-06-23 15:48:00	皮肤科		陈海江	甲癣	皮屑	手 脚趾甲
Q185	5010653303	念珠菌属	门诊	女	39		2022-06-27 10:42:00	皮肤科		周萍	甲癣,局限性神经性皮炎	指甲	脚趾甲
Q181	5010650294	须癣毛癣菌	门诊	女	53		2022-06-27 09:36:00	皮肤科		施天宁	甲癣	皮屑	手指甲
Q180	5010647265	无真菌生长	门诊	女	22		2022-06-27 08:33:00	皮肤科		周萍	甲癣	指甲
Q179	5010644986	念珠菌属	门诊	女	43		2022-06-27 07:58:00	皮肤科		施天宁	甲癣,甲沟炎	皮屑	手 脚趾甲
Q184	5010652528	无真菌生长	门诊	女	30		2022-06-27 10:24:00	皮肤科		郑擎	甲癣	指甲
Q182	5010650496	须癣毛癣菌	门诊	男	57		2022-06-27 09:40:00	皮肤科		陈海江	甲癣	指甲	手 脚趾甲
Q186	5010673236	念珠菌属	门诊	男	18		2022-06-28 09:32:00	皮肤科		俞颖哲	甲癣	指甲	脚趾甲
Q183	5010651986	无真菌生长	门诊	男	35		2022-06-27 10:12:00	黄褐斑		张小央	粟丘疹,皮肤赘生物,甲癣	指甲
Q187	5010675246	无真菌生长	门诊	女	34		2022-06-28 10:09:00	皮肤科		蒋如芬	甲疾患	指甲
Q188	5010676361	无真菌生长	门诊	女	65		2022-06-28 10:30:00	皮肤科		杨璐	皮疹	皮屑
Q191	5010681237	趾间毛癣菌	门诊	女	49		2022-06-28 15:01:00	皮肤科		杨璐	甲癣	皮屑	脚趾甲
Q190	5010679781	无真菌生长	门诊	女	61		2022-06-28 14:12:00	皮肤科		张长宋	甲营养不良	皮屑
Q189	5010677023	念珠菌属	门诊	女	16		2022-06-28 10:49:00	皮肤科		陈海江	甲癣	指甲	手 脚趾甲
Q192	5010681896	无真菌生长	门诊	男	24		2022-06-28 15:25:00	皮肤科		陈海江	甲癣	皮屑
Q193	5010695221	无真菌生长	门诊	女	46		2022-06-29 08:36:00	皮肤科		蒋如芬	甲疾患	指甲
Q194	5010697245	红色毛癣菌	门诊	女	23			皮肤科		蒋如芬	甲疾患	指甲	脚趾甲
Q196	5010704476	无真菌生长	门诊	女	33		2022-06-29 14:16:00	皮肤科		杨璐	甲癣	皮屑
Q197	5010714822	互隔链格孢菌	门诊	女	35		2022-06-30 07:35:00	皮肤科		郑擎	甲癣	皮屑	脚趾甲
Q195	5010704277	念珠菌属	门诊	女	49		2022-06-29 14:09:00	皮肤科		蒋如芬	甲疾患,湿疹,饮食性锌缺乏	指甲	手 脚趾甲
Q198	5010721063	石膏样小孢子菌	门诊	男	48		2022-06-30 09:23:00	皮肤科		郑擎	甲癣	皮屑	脚趾甲
Q203	5010754275	无真菌生长	门诊	女	34		2022-07-01 14:36:00	皮肤科		蒋如芬	甲癣	指甲
Q200	5010744978	无真菌生长	门诊	女	18		2022-07-01 09:09:00	皮肤科		潘日宇	甲营养不良	皮屑
Q201	5010747734	黑曲霉复合群	门诊	女	29		2022-07-01 10:00:00	皮肤科		蒋如芬	甲癣	指甲	脚趾甲
Q202	5010753776	趾间毛癣菌	门诊	男	27		2022-07-01 14:23:00	皮肤科		杨璐	甲癣	皮屑	脚趾甲
Q204	5010755222	无真菌生长	门诊	女	21		2022-07-01 15:04:00	皮肤科		杨璐	皮疹	皮屑
Q199	5010731177	石膏样小孢子菌	门诊	女	18		2022-06-30 16:55:00	皮肤科		王思涵	真菌感染	皮屑	脚趾甲
Q205	5010775927	念珠菌属	门诊	女	27		2022-07-02 10:15:00	皮肤科		戚颖	甲癣	皮屑	脚趾甲
Q207	5010780777	红色酵母菌	门诊	女	36		2022-07-02 13:54:00	皮肤科		周萍	甲癣	皮屑	脚趾甲
Q208	5010783713	念珠菌属	门诊	女	58		2022-07-02 15:16:00	皮肤科		张长宋	甲癣	皮屑	脚趾甲
Q206	5010779103	红色毛癣菌	门诊	女	21		2022-07-02 11:18:00	皮肤科		周萍	甲癣	皮屑	脚趾甲
Q209	5010829222	红色毛癣菌	门诊	男	72		2022-07-04 08:37:00	皮肤科		陈海江	甲癣	指甲	手 脚趾甲
Q210	5010833513	红色毛癣菌	门诊	女	45		2022-07-04 09:44:00	皮肤科		俞颖哲	甲癣	皮屑	脚趾甲
Q215	5010862381	无真菌生长	门诊	男	34		2022-07-05 09:40:00	皮肤科		蒋如芬	甲疾患	指甲
Q214	5010860719	无真菌生长	门诊	女	31		2022-07-05 09:12:00	皮肤科		朱红明	甲癣	皮屑
Q213	5010843676	无真菌生长	门诊	女	36		2022-07-04 15:54:00	皮肤科		陈海江	甲癣	皮屑
Q216	5010867257	念珠菌属	门诊	女	40		2022-07-05 11:27:00	皮肤科		杨璐	湿疹,皮炎	皮屑	足癣
Q215	5010886971	念珠菌属	门诊	女	19		2022-07-06 08:43:00	皮肤科		潘日宇	甲癣	皮屑	脚趾甲
Q217	5010870228	无真菌生长	门诊	女	23		2022-07-05 14:39:00	皮肤科		杨璐	痤疮	皮屑
Q218	5010873142	无真菌生长	门诊	女	21		2022-07-05 16:08:00	皮肤科		杨璐	皮疹	皮屑
Q218	5010915014	念珠菌属	门诊	男	14		2022-07-07 09:18:00	皮肤科		张长宋	甲营养不良	皮屑	手 脚趾甲
Q217	5010901335	念珠菌属	门诊	女	22		2022-07-06 16:52:00	皮肤科		蒋如芬	甲疾患	指甲	脚趾甲
Q216	5010899576	念珠菌属	门诊	女	54		2022-07-06 15:29:00	皮肤科		蒋如芬	甲癣	指甲	脚趾甲
Q224	5010949063	互隔链格孢菌	门诊	男	17		2022-07-08 14:34:00	皮肤科		潘日宇	甲癣	皮屑	手 脚趾甲
Q221	5010926083	念珠菌属	门诊	女	24		2022-07-07 16:19:00	性病科		施天宁	甲癣,皮炎	皮屑	手指甲 体癣
Q222	5010926414	烟曲霉	门诊	女	27		2022-07-07 16:36:00	皮肤科		杨璐	甲癣	皮屑	脚趾甲
Q220	5010923633	念珠菌属	门诊	男	27		2022-07-07 14:57:00	皮肤科		潘日宇	甲癣	皮屑	手 脚趾甲
Q229	5010974372	无真菌生长	门诊	男	20		2022-07-09 14:14:00	皮肤科		陈海江	细菌性毛囊炎,甲癣	指甲
Q230	5010974947	念珠菌属	门诊	女	34		2022-07-09 14:27:00	皮肤科		周萍	甲癣	皮屑	脚趾甲
Q225	5010951854	互隔链格孢菌	门诊	男	50		2022-07-08 16:21:00	皮肤科		潘日宇	甲癣	皮屑	脚趾甲
Q226	5010959426	念珠菌属	门诊	男	32		2022-07-09 07:46:00	皮肤科		张长宋	甲癣	皮屑	手 脚趾甲
Q227	5010960189	无真菌生长	门诊	女	16		2022-07-09 07:55:00	皮肤科		蒋如芬	甲癣	指甲
Q231	5011020449	无真菌生长	门诊	女	20		2022-07-11 08:36:00	皮肤科		蒋如芬	真菌感染	指甲
Q236	5011035325	念珠菌属	门诊	女	17		2022-07-11 16:05:00	皮肤科		周萍	甲癣	皮屑	脚趾甲
Q233	5011028597	念珠菌属	门诊	男	72		2022-07-11 11:03:00	皮肤科		周萍	甲疾患	皮屑	脚趾甲
Q238	5011036376	互隔链格孢菌	门诊	女	45		2022-07-11 16:53:00	皮肤科		陈海江	趾甲下出血,甲癣	指甲	手 脚趾甲
Q232	5011025486	无真菌生长	门诊	女	31		2022-07-11 09:58:00	皮肤科		蒋如芬	甲癣	指甲
Q235	5011033906	青霉属	门诊	女	31		2022-07-11 15:16:00	皮肤科		俞颖哲	甲癣	皮屑	面癣
Q237	5011035770	念珠菌属	门诊	女	44		2022-07-11 16:21:00	皮肤科		陈海江	甲癣	指甲	手 脚趾甲
Q234	5011032538	无真菌生长	门诊	女	19		2022-07-11 14:41:00	皮肤科		周萍	甲疾患	皮屑
q245	5011076473	烟曲霉	门诊	男	45		2022-07-13 08:22:00	皮肤科		潘日宇	甲癣	皮屑	手 脚趾甲
q244	5011075792	黑曲霉复合群	门诊	男	17		2022-07-13 08:13:00	皮肤科		潘日宇	甲癣	皮屑	手 脚趾甲
q242	5011064525	念珠菌属	门诊	女	22		2022-07-12 16:23:00	皮肤科		袁枫	甲疾患	指甲	手 脚趾甲
q239	5011048790	念珠菌属	门诊	女	66		2022-07-12 08:37:00	皮肤科		杨璐	甲癣	皮屑	脚趾甲
q241	5011062027	无真菌生长	门诊	女	26		2022-07-12 14:43:00	皮肤科		杨璐	趾甲下出血	皮屑
q240	5011057639	尖孢镰刀菌复合群	门诊	女	25		2022-07-12 10:54:00	皮肤科		杨璐	甲癣	皮屑	脚趾甲
q248	5011085124	须癣毛癣菌	门诊	女	27		2022-07-13 10:41:00	皮肤科		蒋如芬	甲疾患	指甲	手指甲
q252	5011092685	念珠菌属	门诊	女	20		2022-07-13 16:20:00	皮肤科		蒋如芬	甲癣	指甲	脚趾甲
q251	5011091904	无真菌生长	门诊	女	32		2022-07-13 15:48:00	皮肤科		袁枫	甲疾患	指甲
q247	5011082896	趾间毛癣菌	门诊	女	44		2022-07-13 09:50:00	皮肤科		蒋如芬	甲癣	指甲	脚趾甲
q250	5011090665	无真菌生长	门诊	男	24		2022-07-13 15:07:00	皮肤科		袁枫	甲疾患	指甲
Q253	5011100664	无真菌生长	门诊	女	23		2022-07-14 07:37:00	皮肤科		张长宋	甲癣	皮屑
q246	5011080602	念珠菌属	门诊	女	26		2022-07-13 09:16:00	皮肤科		张小央	痤疮,甲癣	指甲	面癣 脚趾甲
Q259	5011133127	黑曲霉复合群	门诊	女	47		2022-07-15 09:27:00	皮肤科		蒋如芬	甲癣	指甲	脚趾甲
Q260	5011133533	无真菌生长	门诊	女	14		2022-07-15 09:37:00	皮肤科		陈海江	甲癣	指甲
Q261	5011133947	念珠菌属	门诊	女	58		2022-07-15 09:44:00	皮肤科		杨璐	皮疹	皮屑	手指甲
Q254	6003464825	念珠菌属	住院	女	25	12663936	2022-07-14 08:47:00	感染科	74020	谢一潋		指甲	手 脚趾甲
Q256	5011115668	无真菌生长	门诊	男	51		2022-07-14 14:58:00	皮肤科		杨璐	皮炎	皮屑
Q257	5011128124	红色毛癣菌	门诊	男	51		2022-07-15 08:09:00	皮肤科		周萍	甲癣	脚趾甲	脚趾甲
Q255	5011115002	念珠菌属	门诊	女	26		2022-07-14 14:38:00	皮肤科		陈海江	甲癣	指甲	手 脚趾甲
Q266	5011154073	红色毛癣菌	门诊	女	14		2022-07-16 08:22:00	皮肤科		郑擎	甲癣	皮屑	脚趾甲
Q269	5011158385	趾间毛癣菌	门诊	男	72		2022-07-16 09:20:00	皮肤科		陈海江	甲癣	皮屑	脚趾甲
Q263	5011140866	念珠菌属	门诊	男	69		2022-07-15 14:33:00	皮肤科		袁枫	甲疾患	指甲	手指甲
Q267	5011154711	无真菌生长	门诊	女	31		2022-07-16 08:31:00	皮肤科		杨璐	甲癣	皮屑
Q262	5011136360	念珠菌属	门诊	女	53		2022-07-15 10:36:00	皮肤科		陈海江	甲癣	指甲	手 脚趾甲
Q271	5011162817	念珠菌属	门诊	男	17		2022-07-16 10:37:00	皮肤科		戚颖	甲癣	皮屑	脚趾甲
Q272	5011164725	无真菌生长	门诊	女	18		2022-07-16 11:22:00	皮肤科		陈海江	甲癣	指甲
Q264	5011142935	趾间毛癣菌	门诊	男	32		2022-07-15 15:46:00	皮肤科		蒋如芬	甲癣	脚趾甲	脚趾甲
Q270	5011159155	无真菌生长	门诊	男	56		2022-07-16 09:30:00	皮肤科		袁枫	甲疾患	指甲
Q268	5011156895	念珠菌属	门诊	男	17		2022-07-16 08:59:00	皮肤科		郑擎	甲癣	皮屑	脚趾甲
Q273	5011167579	须癣毛癣菌	门诊	女	25		2022-07-16 14:26:00	带状疱疹		陈海江	甲癣	指甲	手 脚趾甲
Q274	5011168231	无真菌生长	门诊	女	29		2022-07-16 14:46:00	皮肤科		郑擎	甲癣	指甲
Q275	5011169322	须癣毛癣菌	门诊	女	15		2022-07-16 15:19:00	皮肤科		陈海江	甲癣	指甲	脚趾甲
Q283	5011227685	红色毛癣菌	门诊	女	55		2022-07-18 16:29:00	皮肤科		俞颖哲	甲癣	指甲	脚趾甲
Q276	5011209389	无真菌生长	门诊	男	68		2022-07-18 08:00:00	黄褐斑		张小央	湿疹,特应性皮炎,下肢皮肤感染,水肿	皮屑
Q277	5011209885	无真菌生长	门诊	男	52		2022-07-18 08:07:00	黄褐斑		张小央	脚癣	皮屑
Q282	5011225148	念珠菌属	门诊	女	22		2022-07-18 15:02:00	皮肤科		周萍	甲癣	皮屑	脚趾甲
Q279	5011213426	念珠菌属	门诊	女	51		2022-07-18 08:55:00	黄褐斑		张小央	手癣	皮屑	手癣
Q286	5011237179	念珠菌属	门诊	女	12		2022-07-19 08:12:00	皮肤科		蒋如芬	甲沟炎,甲疾患	指甲	脚趾甲
Q287	5011241778	念珠菌属	门诊	女	68		2022-07-19 09:09:00	皮肤科		蒋如芬	甲癣	指甲	脚趾甲
Q288	5011242449	念珠菌属	门诊	女	15		2022-07-19 09:18:00	皮肤科		张小央	局限性神经性皮炎,脚癣	皮屑	足癣
Q290	5011246525	念珠菌属	门诊	女	16		2022-07-19 10:25:00	皮肤科		蒋如芬	甲疾患	指甲	脚趾甲
Q284	5011227960	念珠菌属	门诊	女	27		2022-07-18 16:44:00	皮肤科		周萍	甲疾患	皮屑	脚趾甲
Q291	5011256132	念珠菌属	门诊	男	25		2022-07-19 16:26:00	皮肤科		袁枫	脱发,甲疾患	指甲	头癣
q292	5011263448	无真菌生长	门诊	女	46		2022-07-20 07:47:00	皮肤科		张小央	慢性荨麻疹,脚癣	皮屑
q293	5011274981	念珠菌属	门诊	女	35		2022-07-20 10:53:00	皮肤科		蒋如芬	皮炎,痤疮,甲疾患	指甲	体癣
Q295	5011303008	须癣毛癣菌	门诊	女	46		2022-07-21 14:56:00	皮肤科		郑擎	甲癣	皮屑	脚趾甲
Q300	5011329324	无真菌生长	门诊	女	49		2022-07-22 16:18:00	皮肤科		袁枫	丘疹性荨麻疹	指甲
Q302	5011345943	念珠菌属	门诊	女	26		2022-07-23 10:23:00	皮肤科		袁枫	甲疾患	指甲	脚趾甲
Q297	5011326170	无真菌生长	门诊	女	9		2022-07-22 14:16:00	皮肤科		蒋如芬	甲疾患	指甲
Q301	5011341653	烟曲霉	门诊	女	30		2022-07-23 09:00:00	皮肤科		周萍	甲癣	皮屑	脚趾甲
Q299	5011329203	互隔链格孢菌	门诊	男	16		2022-07-22 16:13:00	皮肤科		蒋如芬	甲癣	指甲	脚趾甲
Q298	5011327614	无真菌生长	门诊	男	50		2022-07-22 15:07:00	皮肤科		袁枫	甲疾患	皮屑
Q303	5011353292	念珠菌属	门诊	女	49		2022-07-23 15:47:00	皮肤科		陈海江	慢性荨麻疹,甲癣	指甲	手指甲
Q311	5011406429	念珠菌属	门诊	男	19		2022-07-25 16:50:00	皮肤科		俞颖哲	甲癣	皮屑	脚趾甲
Q305	5011391448	无真菌生长	门诊	女	57		2022-07-25 08:23:00	黄褐斑		张小央	体癣	皮屑
Q306	5011392025	无真菌生长	门诊	男	14		2022-07-25 08:29:00	皮肤科		杨璐	甲癣	皮屑
Q307	5011393613	无真菌生长	门诊	女	8		2022-07-25 08:54:00	皮肤科		周萍	甲疾患	指甲
Q308	5011396058	无真菌生长	门诊	女	21		2022-07-25 09:32:00	皮肤科		蒋如芬	甲疾患	指甲
Q309	5011401922	无真菌生长	门诊	女	56		2022-07-25 14:04:00	皮肤科		周萍	甲癣	皮屑
Q310	5011405509	无真菌生长	门诊	女	23		2022-07-25 15:57:00	皮肤科		蒋如芬	甲疾患	指甲
101	6003537154	无真菌生长	住院	男	56	12669273	2022-07-25 08:59:00	呼吸与危重症医学科	18005	贺磊		皮屑
Q272-1	5011163528	念珠菌属	门诊	女	30		2022-07-16 10:51:00	皮肤科		张长宋	甲疾患	皮屑	手指甲
Q312	5011415067	无真菌生长	门诊	女	51		2022-07-26 08:08:00	皮肤科		蒋如芬	甲疾患	指甲
Q316	5011432754	无真菌生长	门诊	女	17		2022-07-26 16:53:00	皮肤科		陈海江	甲癣	指甲
Q313	5011416691	烟曲霉	门诊	女	54		2022-07-26 08:27:00	皮肤科		张小央	脚癣	皮屑	足癣 脚趾甲
Q315	5011431619	无真菌生长	门诊	女	43		2022-07-26 15:56:00	性病科		蒋如芬	真菌感染	皮屑
Q314	5011421183	无真菌生长	门诊	女	30		2022-07-26 09:28:00	皮肤科		蒋如芬	甲癣	指甲
Q324	5011464969	无真菌生长	门诊	男	51		2022-07-28 07:52:00	皮肤科		戚颖	甲疾患	指甲
Q321	5011454144	黑曲霉复合群	门诊	女	55		2022-07-27 14:36:00	皮肤科		郑擎	甲癣	皮屑	手指甲
Q323	5011455512	尖孢镰刀菌复合群	门诊	男	27		2022-07-27 15:20:00	皮肤科		潘日宇	甲癣	皮屑	手 脚趾甲
Q320	5011450041	无真菌生长	门诊	女	25		2022-07-27 10:36:00	皮肤科		张小央	脚癣	皮屑
Q322	5011454722	须癣毛癣菌	门诊	男	30		2022-07-27 14:51:00	皮肤科		袁枫	甲癣	指甲	手 脚趾甲
Q319	5011448562	黑曲霉复合群	门诊	女	52		2022-07-27 10:00:00	皮肤激光科		陈海江	甲癣	指甲	手 脚趾甲
Q318	5011446672	无真菌生长	门诊	女	19		2022-07-27 09:25:00	皮肤科		潘日宇	甲疾患	皮屑
Q327	5011479881	念珠菌属	门诊	男	20		2022-07-28 15:34:00	皮肤科		周萍	甲癣,皮炎	皮屑	脚趾甲
Q330	5011481682	无真菌生长	门诊	女	59		2022-07-28 16:58:00	皮肤科		陈海江	甲癣	指甲
Q326	5011479377	无真菌生长	门诊	女	16		2022-07-28 15:11:00	皮肤科		朱红明	甲营养不良	皮屑
Q325	5011472434	无真菌生长	门诊	男	38		2022-07-28 09:49:00	皮肤科		潘日宇	甲癣	皮屑
Q331	5011491967	黑曲霉复合群	门诊	女	10		2022-07-29 08:48:00	皮肤科		郑擎	甲癣	皮屑	脚趾甲
Q329	5011480683	石膏样小孢子菌	门诊	女	40		2022-07-28 16:08:00	皮肤科		陈海江	甲癣	指甲	脚趾甲
Q328	5011480373	无真菌生长	门诊	女	26		2022-07-28 15:54:00	皮肤科		潘日宇	甲癣	皮屑
Q336	5011518245	无真菌生长	门诊	女	7		2022-07-30 09:25:00	皮肤科		袁枫	甲疾患,皮炎	皮屑
Q332	5011493344	念珠菌属	门诊	男	18		2022-07-29 09:09:00	皮肤科		蒋如芬	甲疾患	指甲	手指甲
Q331	5011511089	须癣毛癣菌	门诊	女	50		2022-07-30 07:49:00	皮肤科		袁枫	鸡眼	指甲	脚趾甲
Q333	5011500792	念珠菌属	门诊	男	55		2022-07-29 14:16:00	皮肤科		潘日宇	甲癣	皮屑	手 脚趾甲
Q333	5011513783	无真菌生长	门诊	女	25		2022-07-30 08:22:00	皮肤科		陈海江	甲癣	指甲
Q335	5011517578	念珠菌属	门诊	女	59		2022-07-30 09:13:00	皮肤科		张长宋	甲癣	皮屑	手 脚趾甲
Q332	5011512340	无真菌生长	门诊	女	24		2022-07-30 08:04:00	皮肤科		袁枫	甲疾患	指甲
Q338	5011526669	无真菌生长	门诊	女	33		2022-07-30 14:26:00	皮肤科		张长宋	甲癣	皮屑
Q337	5011523333	无真菌生长	门诊	女	34		2022-07-30 11:06:00	皮肤科		郑擎	甲癣	皮屑
Q340	5011528885	无真菌生长	门诊	女	50		2022-07-30 15:31:00	皮肤科		张长宋	甲癣	皮屑
Q341	5011529837	无真菌生长	门诊	男	20		2022-07-30 16:05:00	皮肤科		陈海江	甲癣	指甲
Q339	5011528376	无真菌生长	门诊	女	28		2022-07-30 15:11:00	皮肤科		陈海江	甲癣,痤疮	皮屑
Q351	5011578621	须癣毛癣菌	门诊	女	38		2022-08-01 15:00:00	皮肤科		蒋如芬	甲癣	指甲	脚趾甲
Q345	5011568679	念珠菌属	门诊	女	56		2022-08-01 09:06:00	皮肤科		周萍	甲癣	皮屑	手指甲
Q346	5011569407	无真菌生长	门诊	女	27		2022-08-01 09:17:00	皮肤科		周萍	甲癣	皮屑
Q354	5011580952	无真菌生长	门诊	男	15		2022-08-01 16:24:00	皮肤科		蒋如芬	甲疾患	指甲
Q350	5011577986	念珠菌属	门诊	女	51		2022-08-01 14:41:00	皮肤科		俞颖哲	甲癣	指甲	手指甲
Q348	5011570939	念珠菌属	门诊	女	29		2022-08-01 09:44:00	皮肤科		蒋如芬	甲疾患	指甲	手指甲
Q344	5011567009	烟曲霉	门诊	男	42		2022-08-01 08:41:00	皮肤科		蒋如芬	甲癣	脚趾甲	脚趾甲
Q355	5011581002	互隔链格孢菌	门诊	女	26		2022-08-01 16:27:00	皮肤科		王思涵	甲疾患	皮屑	手 脚趾甲
Q342	5011564141	无真菌生长	门诊	女	42		2022-08-01 08:01:00	黄褐斑		张小央	黄褐斑,脚癣	皮屑
Q353	5011580864	念珠菌属	门诊	男	25		2022-08-01 16:18:00	皮肤科		王思涵	甲癣	皮屑	手 脚趾甲
Q349	5011571676	念珠菌属	门诊	女	10		2022-08-01 09:58:00	皮肤科		蒋如芬	甲疾患	指甲	手指甲
Q343	5011565418	念珠菌属	门诊	男	42		2022-08-01 08:20:00	皮肤科		蒋如芬	甲癣	指甲	脚趾甲
Q352	5011579901	须癣毛癣菌	门诊	女	27		2022-08-01 15:43:00	皮肤科		俞颖哲	皮肤肿物,甲癣	指甲	脚趾甲
Q347	5011569774	黑曲霉复合群	门诊	男	20		2022-08-01 09:23:00	皮肤科		蒋如芬	病毒疹,甲癣	指甲	脚趾甲
Q363	5011607652	红色毛癣菌	门诊	男	37		2022-08-02 15:50:00	皮肤科		陈海江	甲癣	指甲	手 脚趾甲
Q358	5011593665	念珠菌属	门诊	男	53		2022-08-02 08:48:00	皮肤科		潘日宇	趾甲下出血	皮屑	手 脚趾甲
Q356	5011590037	无真菌生长	门诊	女	19		2022-08-02 08:04:00	皮肤科		蒋如芬	甲癣	指甲
Q359	5011598069	无真菌生长	门诊	男	44		2022-08-02 09:50:00	皮肤科		蒋如芬	甲疾患	指甲
Q357	5011591091	无真菌生长	门诊	男	53		2022-08-02 08:17:00	皮肤科		张小央	脚癣	皮屑
Q362	5011607476	念珠菌属	门诊	女	67		2022-08-02 15:42:00	皮肤科		袁枫	甲疾患	指甲	手指甲
Q360	5011598893	黑曲霉复合群	门诊	男	33		2022-08-02 10:02:00	皮肤科		杨璐	甲沟炎	皮屑	脚趾甲
Q372	5011632944	红色毛癣菌	门诊	女	26		2022-08-03 16:08:00	皮肤科		蒋如芬	甲癣	指甲	手指甲
Q368	5011626096	无真菌生长	门诊	男	13		2022-08-03 10:29:00	皮肤科		朱红明	甲癣	皮屑
Q366	5011621655	念珠菌属	门诊	女	52		2022-08-03 09:07:00	皮肤科		蒋如芬	甲疾患	指甲	手指甲
Q367	5011625808	烟曲霉	门诊	女	39		2022-08-03 10:23:00	皮肤科		张长宋	甲癣	皮屑	手 脚趾甲
102	5011627343	白念珠菌	门诊	男	77		2022-08-03 11:01:00	消化内科		虞思祎	慢性阻塞性肺病	皮屑	体癣
Q364	5011614684	念珠菌属	门诊	男	68		2022-08-03 07:39:00	皮肤科		蒋如芬	甲疾患	皮屑	手指甲
Q370	5011630257	念珠菌属	门诊	女	1		2022-08-03 14:33:00	皮肤科		蒋如芬	甲疾患	指甲	脚趾甲
Q371	5011630708	无真菌生长	门诊	女	7		2022-08-03 14:50:00	皮肤科		潘日宇	甲营养不良	皮屑
Q375	5011650389	无真菌生长	门诊	女	47		2022-08-04 10:49:00	皮肤科		施天宁	皮炎	皮屑
Q377	5011653857	无真菌生长	门诊	男	43		2022-08-04 14:45:00	皮肤科		戚颖	甲沟炎	皮屑
Q378	5011654018	无真菌生长	门诊	女	22		2022-08-04 14:50:00	皮肤科		潘日宇	甲营养不良	皮屑
Q374	5011650109	念珠菌属	门诊	女	69		2022-08-04 10:41:00	皮肤科		张长宋	甲营养不良	皮屑	手指甲
Q373	5011645805	须癣毛癣菌	门诊	女	37		2022-08-04 09:13:00	皮肤科		郑擎	甲癣	皮屑	脚趾甲
Q381	5011677954	无真菌生长	门诊	男	38		2022-08-05 15:31:00	皮肤科		潘日宇	甲癣	皮屑
Q383	5011679678	无真菌生长	门诊	女	21		2022-08-05 16:44:00	皮肤科		杨璐	痤疮	皮屑
Q379	5011666209	无真菌生长	门诊	男	45		2022-08-05 08:39:00	皮肤科		蒋如芬	甲癣	指甲
Q382	5011678737	烟曲霉	门诊	女	51		2022-08-05 15:58:00	皮肤科		王思涵	真菌感染	皮屑	脚趾甲
Q384	5011688270	无真菌生长	门诊	女	32		2022-08-06 08:19:00	皮肤科		蒋如芬	甲癣	指甲
Q380	5011667814	无真菌生长	门诊	女	64		2022-08-05 09:04:00	皮肤科		杨璐	皮疹	皮屑
Q386	5011694438	念珠菌属	门诊	女	19		2022-08-06 09:47:00	皮肤科		郑擎	甲癣	皮屑	脚趾甲
Q388	5011702102	念珠菌属	门诊	女	73		2022-08-06 15:18:00	皮肤科		陈海江	甲癣	指甲	手 脚趾甲
Q387	5011695927	无真菌生长	门诊	女	35		2022-08-06 10:25:00	皮肤科		陈海江	皮肤赘生物	指甲	脚趾甲
Q391	5011748980	无真菌生长	门诊	男	17		2022-08-08 11:12:00	皮肤科		蒋如芬	甲疾患	指甲	脚趾甲
Q389	5011741837	无真菌生长	门诊	男	27		2022-08-08 08:51:00	皮肤激光科		俞颖哲	腋毛癣	皮屑
Q390	5011742939	无真菌生长	门诊	女	22		2022-08-08 09:08:00	皮肤科		郑擎	甲癣	皮屑
Q399	5011793860	念珠菌属	门诊	女	58		2022-08-10 09:05:00	皮肤科		蒋如芬	甲疾患	皮屑	手指甲
Q398	5011787659	念珠菌属	门诊	男	55		2022-08-10 07:50:00	皮肤科		张长宋	甲癣	皮屑	手 脚趾甲
Q397	5011780243	无真菌生长	门诊	男	15		2022-08-09 15:55:00	皮肤科		杨璐	甲癣	皮屑
Q396	5011780077	无真菌生长	门诊	男	21		2022-08-09 15:47:00	皮肤科		陈海江	甲癣	指甲
Q400	5011799723	无真菌生长	门诊	女	29		2022-08-10 11:05:00	皮肤科		朱红明	甲癣	皮屑
Q395	5011780026	无真菌生长	门诊	女	40		2022-08-09 15:45:00	皮肤科		陈海江	甲癣	指甲
Q417	5011849650	念珠菌属	门诊	女	60		2022-08-12 15:40:00	皮肤科		杨璐	湿疹	皮屑	股癣
Q413	5011834569	念珠菌属	门诊	女	49		2022-08-12 07:54:00	皮肤科		蒋如芬	甲癣	指甲	脚趾甲
Q419	5011857861	念珠菌属	门诊	女	41		2022-08-13 07:58:00	皮肤科		戚颖	甲癣,甲疾患	皮屑	手指甲
Q420	5011858163	石膏样小孢子菌	门诊	男	20		2022-08-13 08:02:00	皮肤科		陈海江	甲营养不良	指甲	体癣
Q412	5011834290	无真菌生长	门诊	女	41		2022-08-12 07:50:00	皮肤科		潘日宇	甲癣	皮屑
Q415	5011847563	念珠菌属	门诊	男	54		2022-08-12 14:10:00	皮肤科		戚颖	皮疹	皮屑	体癣
Q416	5011847750	无真菌生长	门诊	女	28		2022-08-12 14:16:00	皮肤科		蒋如芬	阴虱病,甲疾患	指甲
Q414	5011844093	无真菌生长	门诊	女	14		2022-08-12 10:38:00	皮肤科		周萍	甲疾患	皮屑
Q428	5011914805	无真菌生长	门诊	女	24		2022-08-15 09:44:00	黄褐斑		张小央	痤疮	脚趾甲
Q427	5011912686	黄曲霉	门诊	女	15		2022-08-15 09:10:00	皮肤科		王思涵	甲癣	皮屑	脚趾甲
Q442	5011967649	无真菌生长	门诊	女	4		2022-08-17 10:34:00	皮肤科		潘日宇	甲营养不良	皮屑
Q437	5011948421	互隔链格孢菌	门诊	女	30		2022-08-16 15:17:00	皮肤科		王思涵	皮炎,真菌感染	皮屑	脚趾甲 股癣
Q445	5011974255	烟曲霉	门诊	女	24		2022-08-17 16:00:00	皮肤科		潘日宇	甲癣	皮屑	脚趾甲
Q444	5011973393	无真菌生长	门诊	女	48		2022-08-17 15:27:00	皮肤科		杨璐	丘疹性荨麻疹	皮屑
Q441	5011964397	须癣毛癣菌	门诊	男	59		2022-08-17 09:28:00	皮肤科		张小央	股癣	皮屑	股癣
Q440	5011962649	念珠菌属	门诊	男	9		2022-08-17 09:03:00	皮肤科		蒋如芬	皮炎	皮屑	手癣 手指甲
Q443	5011971719	互隔链格孢菌	门诊	女	18		2022-08-17 14:27:00	皮肤科		蒋如芬	甲癣	指甲	脚趾甲
Q438	5011949025	无真菌生长	门诊	女	68		2022-08-16 15:47:00	皮肤激光科		张小央	寻常疣	皮屑
Q439	5011957678	念珠菌属	门诊	女	51		2022-08-17 07:58:00	皮肤科		张小央	甲沟炎	指甲	手指甲
Q455	5012018827	无真菌生长	门诊	女	40		2022-08-19 15:54:00	皮肤科		蒋如芬	甲沟炎	指甲
Q450	5012027440	念珠菌属	门诊	女	35		2022-08-20 08:15:00	皮肤科		陈海江	脂溢性皮炎,饮食性锌缺乏	指甲	头癣 面癣
Q453	5012016073	无真菌生长	门诊	男	22		2022-08-19 14:02:00	皮肤科		郑擎	甲癣	皮屑
Q454	5012017268	无真菌生长	门诊	女	56		2022-08-19 14:39:00	皮肤科		蒋如芬	甲癣	指甲
Q450	5012005877	念珠菌属	门诊	男	49		2022-08-19 08:27:00	皮肤科		陈海江	甲癣	指甲	手 脚趾甲
Q456	5012020024	无真菌生长	门诊	女	33		2022-08-19 16:52:00	皮肤科		蒋如芬	甲癣	指甲
Q451	5012008665	念珠菌属	门诊	女	44		2022-08-19 09:07:00	皮肤科		杨璐	甲癣	皮屑	脚趾甲
Q394	5011772096	无真菌生长	门诊	男	29		2022-08-09 10:05:00	皮肤科		杨璐	痤疮,银屑病,脂溢性皮炎	皮屑
Q393	5011751402	无真菌生长	门诊	女	26		2022-08-08 14:18:00	皮肤科		蒋如芬	甲癣,饮食性锌缺乏	指甲
q409	5011826914	念珠菌属	门诊	女	35		2022-08-11 15:23:00	皮肤科		陆凌怡	疣	皮屑	脚趾甲
q404	5011821093	念珠菌属	门诊	女	30		2022-08-11 10:17:00	皮肤科		张长宋	甲营养不良	皮屑	手 脚趾甲
q410	5011827726	无真菌生长	门诊	女	19		2022-08-11 15:57:00	皮肤科		郑擎	甲癣,甲营养不良	指甲
9901	6003665008	无真菌生长	住院	男	25	12651094	2022-08-11 16:31:00	市级家庭病房	51079			皮屑
q407	5011825328	丝孢酵母菌	门诊	女	21		2022-08-11 14:32:00	皮肤科		郑擎	甲癣	皮屑	脚趾甲
q408	5011825438	石膏样小孢子菌	门诊	男	28		2022-08-11 14:35:00	皮肤科		郑擎	甲癣	皮屑	脚趾甲
Q402	5011804422	须癣毛癣菌	门诊	女	41		2022-08-10 15:37:00	皮肤科		蒋如芬	湿疹,甲癣	指甲	手指甲
Q401	5011803088	无真菌生长	门诊	男	27		2022-08-10 14:44:00	皮肤科		杨璐	湿疹	皮屑
q403	5011816380	丝孢酵母菌	门诊	女	32		2022-08-11 08:50:00	皮肤科		施天宁	甲癣	皮屑	脚趾甲
q405	5011822908	念珠菌属	门诊	女	34		2022-08-11 11:05:00	皮肤科		俞颖哲	甲癣	皮屑	脚趾甲
q411	5011828730	无真菌生长	门诊	女	20		2022-08-11 16:55:00	皮肤科		陆凌怡	甲癣	皮屑
Q423	5011871127	念珠菌属	门诊	女	31		2022-08-13 14:36:00	皮肤科		陈海江	甲癣	脚趾甲	手 脚趾甲
Q424	5011871347	无真菌生长	门诊	男	25		2022-08-13 14:46:00	皮肤科		郑擎	甲癣	皮屑
Q421	5011864038	无真菌生长	门诊	女	26		2022-08-13 09:37:00	皮肤科		张长宋	甲癣	皮屑
Q426	5011874121	红色毛癣菌	门诊	女	31		2022-08-13 16:32:00	皮肤科		郑擎	甲癣	皮屑	脚趾甲
Q425	5011871546	黑曲霉复合群	门诊	男	35		2022-08-13 14:52:00	皮肤科		张长宋	甲癣	皮屑	手 脚趾甲
Q422	5011869956	无真菌生长	门诊	女	30		2022-08-13 14:01:00	皮肤科		陈海江	甲癣	指甲
Q434	5011936130	无真菌生长	门诊	男	13		2022-08-16 08:46:00	皮肤科		蒋如芬	甲疾患	指甲
Q436	5011946936	念珠菌属	门诊	女	63		2022-08-16 14:32:00	皮肤科		袁枫	甲疾患	指甲	手指甲
Q430	5011922211	无真菌生长	门诊	女	32		2022-08-15 14:59:00	皮肤科		王思涵	嵌甲,甲疾患	皮屑
Q435	5011939755	聚多曲霉	门诊	男	49		2022-08-16 09:47:00	皮肤科		蒋如芬	皮疹	指甲	手癣 手指甲
Q432	5011932196	黑曲霉复合群	门诊	女	51		2022-08-16 07:59:00	皮肤科		潘日宇	甲癣	皮屑	手 脚趾甲
Q448	5011990441	念珠菌属	门诊	女	32		2022-08-18 10:40:00	皮肤科		戚颖	甲癣	皮屑	脚趾甲
Q447	5011986173	念珠菌属	门诊	男	63		2022-08-18 09:11:00	皮肤科		张长宋	甲癣	皮屑	手 脚趾甲
Q446	5011974941	丝孢酵母菌	门诊	女	22		2022-08-17 16:29:00	皮肤科		张长宋	甲癣	皮屑	手指甲
Q453	5012035101	无真菌生长	门诊	女	40		2022-08-20 10:21:00	皮肤科		张长宋	甲癣	皮屑
Q454	5012035783	须癣毛癣菌	门诊	女	25		2022-08-20 10:32:00	皮肤科		王思涵	甲癣	皮屑	脚趾甲
Q456	5012039771	无真菌生长	门诊	男	23		2022-08-20 14:24:00	皮肤科		王思涵	甲疾患	皮屑
Q455	5012037209	无真菌生长	门诊	女	33		2022-08-20 11:03:00	皮肤科		郑擎	甲癣	指甲
Q452	5012031545	烟曲霉	门诊	男	64		2022-08-20 09:18:00	皮肤科		张长宋	甲癣	皮屑	手 脚趾甲
Q451	5012030258	念珠菌属	门诊	男	53		2022-08-20 08:58:00	皮肤科		陈海江	股癣	指甲	股癣
Q457	5012041716	无真菌生长	门诊	女	29		2022-08-20 15:36:00	皮肤科		陈海江	甲癣	指甲
Q458	5012075712	念珠菌属	门诊	女	67		2022-08-22 08:02:00	皮肤科		王思涵	甲癣	皮屑	手指甲
Q459	5012077747	无真菌生长	门诊	女	53		2022-08-22 08:28:00	皮肤科		周萍	甲癣	皮屑
Q461	5012082359	无真菌生长	门诊	女	44		2022-08-22 09:36:00	皮肤科		蒋如芬	甲沟炎	指甲
Q465	5012104509	念珠菌属	门诊	女	64		2022-08-23 08:40:00	皮肤科		杨璐	皮炎,甲沟炎	皮屑	股癣 手癣 手指甲
Q470	5012112890	无真菌生长	门诊	女	32		2022-08-23 11:01:00	皮肤科		杨璐	皮炎,银屑病	皮屑
Q464	5012093345	念珠菌属	门诊	女	34		2022-08-22 16:50:00	皮肤科		蒋如芬	甲疾患	指甲	手 脚趾甲
Q468	5012109225	念珠菌属	门诊	女	44		2022-08-23 09:46:00	皮肤科		蒋如芬	甲疾患	指甲	手指甲
Q466	5012106470	无真菌生长	门诊	女	21		2022-08-23 09:05:00	皮肤科		杨璐	甲癣	皮屑
Q471	5012117055	念珠菌属	门诊	男	34		2022-08-23 15:00:00	皮肤科		杨璐	皮疹	皮屑	脚趾甲
Q463	5012092987	念珠菌属	门诊	男	27		2022-08-22 16:29:00	皮肤科		俞颖哲	甲癣	指甲	脚趾甲
Q469	5012112792	尖孢镰刀菌复合群	门诊	女	57		2022-08-23 10:57:00	皮肤科		杨璐	甲癣	皮屑	手 脚趾甲
Q467	5012109016	无真菌生长	门诊	女	27		2022-08-23 09:41:00	皮肤科		张小央	皮炎	皮屑
Q479	5012140436	无真菌生长	门诊	女	8		2022-08-24 14:34:00	皮肤科		蒋如芬	真菌感染	指甲
Q477	5012139772	无真菌生长	门诊	女	13		2022-08-24 14:12:00	皮肤科		郑擎	甲癣	指甲
Q476	5012138093	无真菌生长	门诊	女	49		2022-08-24 11:18:00	皮肤科		蒋如芬	甲疾患	指甲
Q474	5012131882	无真菌生长	门诊	女	48		2022-08-24 09:10:00	皮肤科		张小央	局限性神经性皮炎,脚癣	皮屑
Q473	5012127362	须癣毛癣菌	门诊	男	59		2022-08-24 08:07:00	皮肤科		张小央	苔藓样皮炎,淤积性皮炎,股癣	皮屑	体癣 股癣
Q475	5012136424	念珠菌属	门诊	女	39		2022-08-24 10:32:00	皮肤科		蒋如芬	甲疾患	指甲	脚趾甲
Q480	5012140821	无真菌生长	门诊	女	28		2022-08-24 14:48:00	皮肤科		郑擎	甲癣	指甲
Q478	5012140221	无真菌生长	门诊	女	50		2022-08-24 14:29:00	皮肤科		郑擎	甲癣	皮屑
Q484	5012164932	无真菌生长	门诊	女	7		2022-08-25 16:04:00	皮肤科		杨璐	皮疹,皮炎	皮屑
Q481	5012155775	无真菌生长	门诊	女	38		2022-08-25 09:14:00	皮肤科		潘日宇	甲癣	皮屑
Q482	5012158435	无真菌生长	门诊	女	9		2022-08-25 10:10:00	皮肤科		张长宋	甲癣,湿疹	皮屑
Q483	5012163985	烟曲霉	门诊	男	35		2022-08-25 15:19:00	皮肤科		陈海江	甲癣	指甲	脚趾甲
Q487	5012175112	无真菌生长	门诊	男	16		2022-08-26 08:40:00	皮肤科		林秉奖	甲癣	皮屑
Q491	5012184654	无真菌生长	门诊	男	25		2022-08-26 14:27:00	皮肤科		杨璐	皮疹	皮屑
Q495	5012195466	红色毛癣菌	门诊	女	47		2022-08-27 08:17:00	皮肤科		袁枫	甲疾患	皮屑	脚趾甲
Q490	5012179555	念珠菌属	门诊	女	52		2022-08-26 10:02:00	皮肤科		陈海江	甲癣	指甲	手指甲
Q489	5012178988	无真菌生长	门诊	女	29		2022-08-26 09:48:00	皮肤科		杨璐	甲癣	皮屑
Q486	5012175595	念珠菌属	门诊	女	53		2022-08-26 08:46:00	皮肤科		杨璐	荨麻疹,甲癣	皮屑	脚趾甲
Q488	5012177083	无真菌生长	门诊	女	57		2022-08-26 09:12:00	皮肤科		周萍	甲癣	皮屑
Q492	5012187609	无真菌生长	门诊	女	32		2022-08-26 16:49:00	皮肤科		蒋如芬	甲疾患	指甲
Q485	5012172501	无真菌生长	门诊	女	16		2022-08-26 08:04:00	皮肤科		蒋如芬	真菌感染	指甲
Q496	5012200981	无真菌生长	门诊	女	22		2022-08-27 09:43:00	皮肤科		周萍	甲癣	皮屑
Q499	5012207531	无真菌生长	门诊	男	23		2022-08-27 14:28:00	皮肤科		陈海江	丘疹性荨麻疹	指甲
Q497	5012203298	无真菌生长	门诊	女	22		2022-08-27 10:31:00	皮肤科		郑擎	甲癣,特应性皮炎	皮屑
Q498	5012207346	无真菌生长	门诊	女	29		2022-08-27 14:23:00	皮肤科		张长宋	甲营养不良,湿疹	皮屑
Q500	5012251547	无真菌生长	门诊	女	20		2022-08-29 10:03:00	皮肤科		蒋如芬	皮下肿物,下肢皮肤感染,甲疾患	指甲
Q502	5012252450	无真菌生长	门诊	男	20		2022-08-29 10:22:00	皮肤科		王思涵	甲疾患	皮屑
Q507	5012277398	无真菌生长	门诊	男	23		2022-08-30 10:33:00	皮肤科		杨璐	皮炎,唇炎	皮屑
Q504	5012265209	念珠菌属	门诊	男	7		2022-08-30 07:35:00	皮肤科		周萍	甲癣,甲沟炎	皮屑	手指甲
Q503	5012258118	无真菌生长	门诊	女	40		2022-08-29 15:19:00	皮肤科		蒋如芬	湿疹	指甲
Q508	5012281754	无真菌生长	门诊	女	25		2022-08-30 14:40:00	皮肤科		杨璐	甲癣	皮屑
Q505	5012273913	念珠菌属	门诊	男	76		2022-08-30 09:23:00	皮肤科		张小央	药物性皮炎	皮屑	体癣
Q506	5012276576	红色毛癣菌	门诊	男	8		2022-08-30 10:13:00	皮肤科		杨璐	皮疹	皮屑	脚趾甲
Q509	5012283397	无真菌生长	门诊	女	55		2022-08-30 15:37:00	皮肤科		杨璐	甲癣	皮屑
Q515	5012305370	互隔链格孢菌	门诊	男	35		2022-08-31 14:53:00	皮肤科		潘日宇	甲疾患	皮屑	脚趾甲
Q516	5012307443	念珠菌属	门诊	女	2		2022-08-31 16:17:00	皮肤科		郑擎	甲癣	皮屑	脚趾甲
Q513	5012300553	念珠菌属	门诊	女	24		2022-08-31 10:24:00	皮肤科		蒋如芬	甲疾患	皮屑	脚趾甲
Q511	5012284083	念珠菌属	门诊	女	27		2022-08-30 16:06:00	皮肤科		袁枫	甲癣,痤疮	皮屑	手 脚趾甲
Q510	5012284060	互隔链格孢菌	门诊	女	27		2022-08-30 16:06:00	皮肤科		袁枫	甲癣,痤疮	指甲	手 脚趾甲
Q512	5012297494	念珠菌属	门诊	女	41		2022-08-31 09:22:00	皮肤科		张小央	甲癣	皮屑	手指甲
Q517	5012324923	无真菌生长	门诊	女	21		2022-09-01 14:05:00	皮肤科		陆凌怡	甲癣	皮屑
Q518	5012327772	无真菌生长	门诊	女	20		2022-09-01 16:07:00	皮肤科		郑擎	甲癣	皮屑
Q523	5012347756	无真菌生长	门诊	男	36		2022-09-02 15:17:00	皮肤科		蒋如芬	甲疾患	指甲
Q525	5012360041	无真菌生长	门诊	女	42		2022-09-03 09:11:00	皮肤科		蒋如芬	甲癣	指甲
Q526	5012360369	无真菌生长	门诊	男	27		2022-09-03 09:17:00	皮肤科		袁枫	甲疾患	皮屑
Q528	5012361614	无真菌生长	门诊	女	37		2022-09-03 09:36:00	皮肤科		周萍	甲癣	皮屑
Q520	5012344236	红色毛癣菌	门诊	男	23		2022-09-02 11:12:00	皮肤科		王思涵	甲癣	皮屑	脚趾甲
Q527	5012361221	无真菌生长	门诊	男	21		2022-09-03 09:30:00	皮肤科		郑擎	甲癣	皮屑
Q524	5012349002	无真菌生长	门诊	男	29		2022-09-02 16:24:00	皮肤科		蒋如芬	甲疾患	指甲
Q529	5012361734	石膏样小孢子菌	门诊	男	31		2022-09-03 09:38:00	皮肤科		袁枫	甲疾患	皮屑	脚趾甲
Q522	5012346575	红色毛癣菌	门诊	女	56		2022-09-02 14:35:00	皮肤科		蒋如芬	甲疾患	指甲	手指甲
Q521	5012346300	念珠菌属	门诊	女	65		2022-09-02 14:21:00	皮肤科		郑擎	甲癣	指甲	手指甲
Q519	5012338741	须癣毛癣菌	门诊	女	56		2022-09-02 09:05:00	皮肤科		杨璐	甲癣	皮屑	脚趾甲
Q532	5012371786	念珠菌属	门诊	女	57		2022-09-03 16:47:00	皮肤科		陈海江	甲疾患,皮炎	指甲	手 脚趾甲
Q531	5012369049	无真菌生长	门诊	女	59		2022-09-03 14:46:00	皮肤科		郑擎	甲癣	皮屑
Q533	5012371935	须癣毛癣菌	门诊	女	40		2022-09-03 16:57:00	皮肤科		陈海江	甲癣	指甲	脚趾甲
Q530	5012364082	无真菌生长	门诊	女	9		2022-09-03 10:25:00	皮肤科		周萍	甲癣	皮屑
Q534	5012408846	红色毛癣菌	门诊	男	47		2022-09-05 09:15:00	皮肤科		蒋如芬	甲疾患	指甲	手指甲
Q545	5012440934	念珠菌属	门诊	女	60		2022-09-06 14:23:00	皮肤科		陈海江	甲癣	指甲	手 脚趾甲
Q541	5012437510	念珠菌属	门诊	女	25		2022-09-06 10:45:00	皮肤科		蒋如芬	甲疾患	指甲	脚趾甲
Q540	5012437364	念珠菌属	门诊	女	37		2022-09-06 10:42:00	皮肤科		蒋如芬	甲疾患	指甲	脚趾甲
Q543	5012438612	无真菌生长	门诊	男	36		2022-09-06 11:18:00	皮肤科		俞颖哲	甲疾患	指甲
q538	5012435089	无真菌生长	门诊	女	28		2022-09-06 09:48:00	皮肤科		杨璐	皮疹	皮屑
Q544	5012440750	念珠菌属	门诊	男	4		2022-09-06 14:15:00	皮肤科		王思涵	甲疾患	指甲	脚趾甲
q537	5012433308	念珠菌属	门诊	女	33		2022-09-06 09:17:00	皮肤科		杨璐	皮疹	皮屑	手癣
Q542	5012437720	无真菌生长	门诊	女	63		2022-09-06 10:51:00	皮肤科		杨璐	甲癣	皮屑
Q539	5012436874	互隔链格孢菌	门诊	女	39		2022-09-06 10:26:00	皮肤科		周萍	甲癣	皮屑	脚趾甲
Q549	5012463851	念珠菌属	门诊	女	53		2022-09-07 10:57:00	皮肤科		蒋如芬	鸡眼,甲疾患	指甲	脚趾甲
Q548	5012463330	无真菌生长	门诊	女	54		2022-09-07 10:43:00	皮肤科		张小央	脂溢性角化病,脚癣	皮屑
Q547	5012462991	念珠菌属	门诊	女	58		2022-09-07 10:36:00	皮肤科		蒋如芬	甲疾患	指甲	手指甲
Q550	5012466122	念珠菌属	门诊	女	24		2022-09-07 14:07:00	皮肤科		张长宋	甲营养不良	皮屑	手 脚趾甲
Q551	5012466285	无真菌生长	门诊	女	36		2022-09-07 14:15:00	风湿科		谢斌华	系统性红斑狼疮，其他形式的,白细胞减少,骨质疏松,甲癣,甲状腺功能减退症	皮屑
Q546	5012462761	念珠菌属	门诊	男	24		2022-09-07 10:29:00	皮肤科		张长宋	甲癣	皮屑	手 脚趾甲
Q553	5012469079	无真菌生长	门诊	女	37		2022-09-07 16:03:00	皮肤科		蒋如芬	甲疾患	指甲
Q558	5012488667	无真菌生长	门诊	男	21		2022-09-08 14:47:00	皮肤科		陆凌怡	甲癣	皮屑
Q560	5012499941	无真菌生长	门诊	女	31		2022-09-09 08:34:00	皮肤科		周萍	甲癣	皮屑
Q559	5012496843	念珠菌属	门诊	女	62		2022-09-09 07:54:00	皮肤科		杨璐	甲沟炎,甲癣	皮屑	手指甲
Q556	5012483668	无真菌生长	门诊	男	46		2022-09-08 10:02:00	皮肤科		潘日宇	真菌感染,甲癣	皮屑
Q554	5012478902	念珠菌属	门诊	男	44		2022-09-08 08:29:00	皮肤科		张长宋	脚癣	皮屑	足癣
Q557	5012487856	无真菌生长	门诊	女	27		2022-09-08 14:12:00	皮肤科		杨璐	痤疮	皮屑
Q555	5012481966	念珠菌属	门诊	女	54		2022-09-08 09:24:00	皮肤科		潘日宇	甲癣	皮屑	手 脚趾甲
Q565	5012521996	须癣毛癣菌	门诊	男	35		2022-09-10 08:36:00	皮肤科		张长宋	甲癣	皮屑	手 脚趾甲
Q561	5012507419	石膏样小孢子菌	门诊	女	56		2022-09-09 11:07:00	皮肤科		蒋如芬	甲疾患	指甲	脚趾甲
Q564	5012519624	无真菌生长	门诊	男	31		2022-09-10 08:08:00	皮肤科		张长宋	甲营养不良	皮屑
Q567	5012525024	念珠菌属	门诊	女	37		2022-09-10 09:20:00	皮肤科		蒋如芬	甲疾患	指甲	手指甲
Q562	5012511730	聚多曲霉	门诊	女	26		2022-09-09 15:58:00	皮肤科		潘日宇	甲癣	皮屑	手 脚趾甲
Q563	5012518560	无真菌生长	门诊	女	44		2022-09-10 07:53:00	皮肤科		陈海江	黄褐斑	指甲
Q566	5012523212	无真菌生长	门诊	女	22		2022-09-10 08:53:00	皮肤科		戚颖	甲癣	皮屑
Q569	5012533574	念珠菌属	门诊	女	50		2022-09-10 14:31:00	特应性皮炎		施天宁	甲营养不良	皮屑	手指甲
Q577	5012580696	无真菌生长	门诊	女	35		2022-09-12 10:39:00	皮肤科		林秉奖	甲癣	皮屑
Q578	5012582542	红色毛癣菌	门诊	男	3		2022-09-12 11:21:00	皮肤科		朱红明	甲癣	皮屑	手 脚趾甲
Q580	5012587805	无真菌生长	门诊	女	12		2022-09-12 16:02:00	皮肤科		蒋如芬	甲疾患	指甲
Q572	5012575584	念珠菌属	门诊	男	65		2022-09-12 09:16:00	皮肤科		王思涵	真菌感染	皮屑	体癣 手指甲
Q576	5012580324	红色酵母菌	门诊	女	28		2022-09-12 10:34:00	皮肤科		杨璐	体癣,皮炎	皮屑	体癣
Q570	5012574118	无真菌生长	门诊	女	24		2022-09-12 08:56:00	皮肤科		蒋如芬	甲疾患	指甲
Q573	5012575824	无真菌生长	门诊	女	42		2022-09-12 09:20:00	皮肤科		周萍	甲癣,嵌甲	皮屑
Q575	5012579219	念珠菌属	门诊	男	5		2022-09-12 10:14:00	皮肤科		蒋如芬	甲疾患	指甲	手指甲
Q582	5012595262	须癣毛癣菌	门诊	女	27		2022-09-13 08:09:00	皮肤科		蒋如芬	甲疾患	指甲	手指甲
Q581	5012588378	无真菌生长	门诊	女	49		2022-09-12 16:25:00	皮肤科		郑擎	甲癣	皮屑
Q579	5012586350	念珠菌属	门诊	女	45		2022-09-12 15:09:00	面部皮炎		张小央	手癣,脚癣,甲癣	皮屑	手 脚趾甲 手癣 足癣
Q574	5012576681	无真菌生长	门诊	女	28		2022-09-12 09:32:00	皮肤科		蒋如芬	甲疾患,丘疹性荨麻疹	指甲
Q608	5012751143	念珠菌属	门诊	男	42		2022-09-20 09:18:00	皮肤科		张小央	皮炎	皮屑	体癣
Q607	5012750620	丝孢酵母菌	门诊	女	40		2022-09-20 09:09:00	皮肤科		俞颖哲	甲癣	皮屑	脚趾甲
103	6003927358	无真菌生长	住院	女	54	12685445	2022-09-19 15:40:00	修复重建外科	37009	叶朝辉		皮屑
Q638	5012893544	无真菌生长	门诊	女	58		2022-09-26 16:38:00	皮肤科		周萍	甲癣	皮屑
Q633	5012879486	念珠菌属	门诊	女	57			皮肤科		戚颖	甲癣	皮屑	手指甲
Q634	5012880380	无真菌生长	门诊	男	60			皮肤科		蒋如芬	真菌感染	指甲
Q635	5012891368	烟曲霉	门诊	女	51		2022-09-26 14:56:00	皮肤科		蒋如芬	真菌感染	指甲	脚趾甲
Q636	5012893135	念珠菌属	门诊	女	41		2022-09-26 16:08:00	皮肤科		周萍	甲疾患	皮屑	手 脚趾甲
Q637	5012893136	念珠菌属	门诊	女	41		2022-09-26 16:08:00	皮肤科		周萍	甲疾患	皮屑	手 脚趾甲
Q639	5012902488	念珠菌属	门诊	男	49		2022-09-27 08:25:00	皮肤科		蒋如芬	甲疾患,饮食性锌缺乏	指甲	手指甲
Q640	5012907141	无真菌生长	门诊	男	1			皮肤科		蒋如芬	甲疾患	指甲
Q641	5012907697	无真菌生长	门诊	男	40		2022-09-27 09:32:00	皮肤科		张小央	特应性皮炎,股癣	皮屑
Q644	5012910733	无真菌生长	门诊	女	37		2022-09-27 10:37:00	皮肤科		林秉奖	甲癣,感染性皮炎	皮屑
Q643	5012908874	念珠菌属	门诊	男	37		2022-09-27 09:53:00	皮肤科		张小央	体癣,细菌性毛囊炎,日光性皮炎,脚癣	皮屑	体癣 足癣 头癣
Q645	5012915811	青霉属	门诊	女	45		2022-09-27 15:37:00	皮肤科		袁枫	甲疾患	皮屑	手指甲
Q649	5012930892	无真菌生长	门诊	女	24		2022-09-28 10:18:00	皮肤科		俞颖哲	甲癣	指甲
Q648	5012927235	丝孢酵母菌	门诊	女	51		2022-09-28 09:04:00	皮肤科		蒋如芬	真菌感染	指甲	脚趾甲
Q653	5012934279	念珠菌属	门诊	男	4		2022-09-28 14:08:00	皮肤科		俞颖哲	甲疾患	皮屑	脚趾甲
Q646	5012921007	黑曲霉复合群	门诊	男	55		2022-09-28 07:36:00	皮肤科		张长宋	甲癣	皮屑	手 脚趾甲
Q651	5012932570	无真菌生长	门诊	男	26		2022-09-28 11:07:00	皮肤科		蒋如芬	甲疾患	指甲
Q650	5012931382	念珠菌属	门诊	男	31		2022-09-28 10:29:00	皮肤科		朱红明	甲癣	皮屑	手 脚趾甲
Q647	5012926733	无真菌生长	门诊	女	34		2022-09-28 08:56:00	皮肤科		张小央	甲癣	皮屑
Q652	5012932546	石膏样小孢子菌	门诊	男	26		2022-09-28 11:06:00	皮肤科		蒋如芬	甲疾患	皮屑	体癣 头癣
Q654	5012935503	无真菌生长	门诊	女	7		2022-09-28 14:53:00	皮肤科		蒋如芬	皮炎	皮屑
Q655	5012954511	念珠菌属	门诊	女	68		2022-09-29 14:42:00	皮肤科		张长宋	甲癣	皮屑	脚趾甲
Q656	5012954856	念珠菌属	门诊	男	62		2022-09-29 14:54:00	皮肤科		袁枫	甲疾患	皮屑	手指甲
Q568	5012975722	丝孢酵母菌	门诊	女	23		2022-09-30 16:26:00	皮肤科		杨璐	甲癣	皮屑	脚趾甲
Q569	5012975776	须癣毛癣菌	门诊	女	36		2022-09-30 16:32:00	皮肤科		蒋如芬	甲疾患	指甲	手指甲
Q570	5012982455	烟曲霉	门诊	男	53		2022-10-01 08:17:00	皮肤科		袁枫	甲疾患	皮屑	手指甲
Q571	5012985000	无真菌生长	门诊	女	41		2022-10-01 08:45:00	皮肤科		张长宋	甲疾患	皮屑
Q567	5012975525	念珠菌属	门诊	女	19		2022-09-30 16:14:00	皮肤科		蒋如芬	甲疾患	指甲	脚趾甲
Q572	5012988963	念珠菌属	门诊	女	40		2022-10-01 09:34:00	皮肤科		袁枫	甲癣	皮屑	手 脚趾甲
Q574	5012997616	念珠菌属	门诊	女	47		2022-10-01 14:46:00	皮肤科		郑擎	甲癣,皮炎	皮屑	脚趾甲
Q575	5012997774	无真菌生长	门诊	女	30		2022-10-01 14:52:00	皮肤科		张长宋	甲营养不良,丘疹性荨麻疹	皮屑
Q577	5012998259	无真菌生长	门诊	女	26		2022-10-01 15:11:00	皮肤科		张长宋	甲营养不良	皮屑
Q576	5012997840	互隔链格孢菌	门诊	女	41		2022-10-01 14:56:00	皮肤科		郑擎	甲癣	指甲	手指甲
Q578	5012998587	烟曲霉	门诊	男	37		2022-10-01 15:25:00	皮肤科		张长宋	甲癣	皮屑	手 脚趾甲
Q573	5012993694	须癣毛癣菌	门诊	男	60		2022-10-01 11:12:00	皮肤科		张长宋	甲癣	脚趾甲	手 脚趾甲
Q579	5012999336	无真菌生长	门诊	女	42		2022-10-01 16:12:00	皮肤科		张长宋	咨询,甲癣	皮屑
Q590	5013047027	无真菌生长	门诊	男	38		2022-10-03 15:01:00	面部皮炎		张小央	脚癣,手癣	皮屑
Q591	5013048424	无真菌生长	门诊	女	38		2022-10-03 16:05:00	皮肤科		蒋如芬	毛细血管扩张症,脂溢性脱发	皮屑
Q580	5013028387	念珠菌属	门诊	女	44		2022-10-03 08:02:00	皮肤科		蒋如芬	甲癣	指甲	手指甲
Q581	5013028901	念珠菌属	门诊	女	55		2022-10-03 08:08:00	皮肤科		潘日宇	甲癣	皮屑	手 脚趾甲
Q582	5013031625	念珠菌属	门诊	女	48		2022-10-03 08:36:00	皮肤科		蒋如芬	甲疾患	指甲	手指甲
Q583	6004019762	须癣毛癣菌	住院	男	34	12695285	2022-10-02 10:08:00	肾内科一	42014	徐庆青		皮屑	股癣
Q584	5013036628	烟曲霉	门诊	男	10		2022-10-03 09:32:00	皮肤科		戚颖	脚癣	皮屑	足癣 脚趾甲
Q585	5013037426	无真菌生长	门诊	男	71		2022-10-03 09:41:00	黄褐斑		张小央	股癣,细菌性毛囊炎	皮屑
Q587	5013042167	念珠菌属	门诊	女	1		2022-10-03 11:05:00	皮肤科		潘日宇	甲营养不良	皮屑	体癣 手 脚趾甲
Q588	5013044491	互隔链格孢菌	门诊	女	20		2022-10-03 13:32:00	皮肤科		戚颖	体癣	皮屑	体癣
Q589	5013045065	无真菌生长	门诊	女	18		2022-10-03 13:53:00	皮肤科		蒋如芬	甲疾患	指甲
Q586	5013040491	无真菌生长	门诊	女	31		2022-10-03 10:28:00	皮肤科		戚颖	汗疱疹,甲疾患	皮屑
Q595	5013068709	无真菌生长	门诊	男	68		2022-10-04 11:10:00	皮肤科		张小央	单纯疱疹,湿疹	皮屑
Q594	5013068564	念珠菌属	门诊	男	44		2022-10-04 11:06:00	皮肤科		张小央	甲癣	皮屑	手 脚趾甲
Q593	5013065165	无真菌生长	门诊	男	22		2022-10-04 10:02:00	皮肤科		陆凌怡	甲癣	皮屑
Q592	5013056311	无真菌生长	门诊	女	46		2022-10-04 08:13:00	皮肤科		蒋如芬	甲疾患	指甲
Q598	5013075770	无真菌生长	门诊	女	20		2022-10-04 16:39:00	皮肤科		周萍	甲癣	皮屑
Q597	5013075273	须癣毛癣菌	门诊	男	23		2022-10-04 16:08:00	皮肤科		袁枫	皮疹	皮屑	股癣
Q611	5013117092	无真菌生长	门诊	女	24		2022-10-06 13:53:00	皮肤科		郑擎	甲肥厚,特应性皮炎	皮屑
Q600	5013087655	无真菌生长	门诊	女	36		2022-10-05 09:26:00	皮肤科		张小央	腋毛癣	皮屑
Q605	5013096709	念珠菌属	门诊	女	57		2022-10-05 14:50:00	皮肤科		张长宋	甲癣	皮屑	手 脚趾甲
Q599	5013086640	烟曲霉	门诊	女	50		2022-10-05 09:13:00	皮肤科		潘日宇	甲癣	皮屑	手 脚趾甲
Q606	5013097266	无真菌生长	门诊	男	10		2022-10-05 15:08:00	皮肤科		郑擎	甲癣,甲营养不良	皮屑
Q604	5013095831	无真菌生长	门诊	男	27		2022-10-05 14:16:00	皮肤科		蒋如芬	甲癣	指甲
Q608	5013098090	无真菌生长	门诊	女	14		2022-10-05 15:39:00	皮肤科		蒋如芬	甲疾患	指甲
Q609	5013097918	无真菌生长	门诊	女	26		2022-10-05 15:33:00	皮肤科		张长宋	甲癣	皮屑
Q607	5013097737	念珠菌属	门诊	女	30		2022-10-05 15:26:00	皮肤科		袁枫	体癣,股癣,银屑病,局限性神经性皮炎	皮屑	体癣,股癣
Q601	5013090169	无真菌生长	门诊	男	10		2022-10-05 10:09:00	皮肤科		朱红明	皮炎,甲营养不良	皮屑
Q603	5013092223	无真菌生长	门诊	女	58		2022-10-05 10:57:00	皮肤科		张长宋	甲癣	皮屑
Q610	5013104026	无真菌生长	门诊	女	34		2022-10-06 08:08:00	皮肤科		张长宋	甲癣	皮屑
Q612	5013120145	念珠菌属	门诊	男	79		2022-10-06 16:01:00	皮肤科		袁枫	甲疾患	皮屑	手指甲
Q614	5013141754	无真菌生长	门诊	女	31		2022-10-07 14:53:00	带状疱疹		陈海江	甲癣	皮屑
Q613	5013136973	无真菌生长	门诊	女	25		2022-10-07 10:59:00	皮肤科		杨璐	皮疹	皮屑
Q617	5013158820	念珠菌属	门诊	女	53		2022-10-08 15:08:00	皮肤科		张长宋	甲癣	皮屑	手 脚趾甲
Q615	5013152284	烟曲霉	门诊	男	21		2022-10-08 09:30:00	皮肤科		张长宋	甲癣	脚趾甲	手 脚趾甲
Q616	5013152480	念珠菌属	门诊	女	38		2022-10-08 09:36:00	皮肤科		张长宋	甲营养不良	皮屑	手 脚趾甲
Q619	5013190527	互隔链格孢菌	门诊	女	37		2022-10-10 10:04:00	皮肤科		蒋如芬	皮肤赘生物,甲疾患	指甲	脚趾甲
Q618	5013186794	烟曲霉	门诊	女	29		2022-10-10 09:05:00	皮肤科		蒋如芬	甲疾患	指甲	脚趾甲
Q620	5013192916	念珠菌属	门诊	女	53		2022-10-10 10:59:00	皮肤科		潘日宇	甲癣	皮屑	手 脚趾甲
Q621	6004081478	念珠菌属	住院	女	65	12701270	2022-10-10 09:50:00	消化内科一	19035	姚雪洁		皮屑	脚趾甲
Q622	5013196417	无真菌生长	门诊	男	22		2022-10-10 14:44:00	皮肤科		朱红明	甲癣	皮屑
Q624	5013197925	念珠菌属	门诊	女	51		2022-10-10 16:20:00	皮肤科		蒋如芬	皮肤赘生物	指甲	足癣 脚趾甲
Q626	5013209281	无真菌生长	门诊	男	47		2022-10-11 09:19:00	皮肤科		张小央	体癣,湿疹	皮屑
Q623	5013197251	念珠菌属	门诊	女	65		2022-10-10 15:27:00	皮肤科		蒋如芬	甲疾患	指甲	手指甲
Q625	5013203583	念珠菌属	门诊	女	24		2022-10-11 08:10:00	皮肤科		王思涵	甲疾患	皮屑	手指甲
Q629	5013232306	无真菌生长	门诊	女	38		2022-10-12 09:21:00	皮肤科		张小央	湿疹	皮屑
Q628	5013218476	无真菌生长	门诊	男	33		2022-10-11 14:28:00	皮肤科		杨璐	皮疹	皮屑
Q631	5013235897	无真菌生长	门诊	男	32		2022-10-12 10:33:00	皮肤科		朱红明	甲营养不良	皮屑
Q630	5013233793	无真菌生长	门诊	男	39		2022-10-12 09:49:00	皮肤科		张小央	外阴瘙痒(症),特应性皮炎	皮屑
Q627	5013217283	无真菌生长	门诊	女	23		2022-10-11 13:47:00	皮肤科		蒋如芬	甲疾患	指甲
Q635	5013242099	烟曲霉	门诊	女	32		2022-10-12 16:15:00	皮肤科		王思涵	甲癣	皮屑	脚趾甲
Q634	5013241851	烟曲霉	门诊	女	38		2022-10-12 15:58:00	皮肤科		蒋如芬	皮炎,甲癣	指甲	面癣 手指甲
Q633	5013239123	无真菌生长	门诊	女	26		2022-10-12 13:57:00	皮肤科		蒋如芬	甲癣,饮食性锌缺乏	指甲
Q632	5013236865	无真菌生长	门诊	女	44		2022-10-12 11:05:00	皮肤科		张长宋	甲营养不良	皮屑
Q637	5013259801	无真菌生长	门诊	男	17		2022-10-13 14:52:00	皮肤科		杨璐	皮疹	皮屑
Q636	5013258120	黑曲霉复合群	门诊	男	66		2022-10-13 13:40:00	皮肤科		陈海江	甲癣	指甲	体癣 脚趾甲
Q638	5013278810	石膏样小孢子菌	门诊	男	42		2022-10-14 14:15:00	带状疱疹		陈海江	甲癣	指甲	手 脚趾甲
Q662	5013414771	无真菌生长	门诊	女	66		2022-10-21 10:36:00	皮肤科		施天宁	甲癣	皮屑
Q663	5013415337	聚多曲霉	门诊	女	62		2022-10-21 10:55:00	皮肤科		杨璐	甲癣	皮屑	手 脚趾甲
Q660	5013401616	无真菌生长	门诊	女	24		2022-10-20 15:12:00	皮肤科		杨璐	甲癣	皮屑
Q807	5014166724	无真菌生长	门诊	男	27		2022-11-29 10:29:00	面部皮炎		张小央	甲营养不良,甲癣,银屑病	皮屑
Q806	5014165988	无真菌生长	门诊	男	2		2022-11-29 10:12:00	皮肤科		杨璐	皮疹	皮屑
Q803	5014146501	念珠菌属	门诊	女	66		2022-11-28 09:45:00	青春痘痤疮		张小央	甲营养不良	皮屑	头癣 脚趾甲
Q791	5014073509	石膏样小孢子菌	门诊	女	34		2022-11-24 10:04:00	皮肤科		施天宁	脱发,皮炎	皮屑	头癣
Q796	5014116150	无真菌生长	门诊	女	38		2022-11-26 16:21:00	皮肤科		朱红明	甲癣	皮屑
Q804	5014158589	红色酵母菌	门诊	男	42		2022-11-29 08:15:00	皮肤科		蒋如芬	甲癣	指甲	手指甲
Q787	5014055120	须癣毛癣菌	门诊	女	50		2022-11-23 10:12:00	皮肤科		蒋如芬	甲癣	指甲	脚趾甲
Q789	5014059362	无真菌生长	门诊	女	10		2022-11-23 13:58:00	皮肤科		杨璐	甲癣	皮屑
Q784	5014033677	念珠菌属	门诊	女	53		2022-11-22 09:47:00	皮肤科		陆凌怡	甲癣	皮屑	手 脚趾甲
Q785	5014039254	烟曲霉	门诊	男	4		2022-11-22 13:40:00	皮肤科		周萍	甲癣	皮屑	脚趾甲
Q786	5014039498	无真菌生长	门诊	女	26		2022-11-22 13:51:00	皮肤科		王思涵	甲疾患	皮屑
Q788	5014055497	念珠菌属	门诊	女	65		2022-11-23 10:21:00	皮肤科		张小央	甲癣,脚癣	皮屑	足癣 脚趾甲
Q793	5014096626	石膏样小孢子菌	门诊	女	36		2022-11-25 15:36:00	皮肤科		蒋如芬	疣,甲癣	指甲	脚趾甲
Q797	5014141334	无真菌生长	门诊	男	77		2022-11-28 08:25:00	皮肤科		蒋如芬	孢子丝菌病,分枝杆菌病	皮屑
Q798	5014147763	念珠菌属	门诊	男	33		2022-11-28 10:15:00	皮肤科		蒋如芬	甲癣	指甲	手指甲
Q799	5014151738	烟曲霉	门诊	女	33		2022-11-28 14:11:00	皮肤科		俞颖哲	皮肤真菌感染	皮屑	手癣 足癣
Q805	5014161894	红色毛癣菌	门诊	女	30		2022-11-29 08:59:00	皮肤科		陆凌怡	甲癣	皮屑	手 脚趾甲
Q792	5014092889	须癣毛癣菌	门诊	男	32		2022-11-25 11:15:00	皮肤科		施天宁	脱发,皮炎,睡眠障碍	皮屑	头癣 脚趾甲
Q794	5014109344	无真菌生长	门诊	女	7		2022-11-26 10:14:00	皮肤科		陈海江	甲癣	皮屑
Q795	5014110906	无真菌生长	门诊	女	34		2022-11-26 10:55:00	皮肤科		陈海江	甲癣	指甲
Q790	5014072786	念珠菌属	门诊	男	68		2022-11-24 09:51:00	皮肤科		张长宋	甲癣	皮屑	手 脚趾甲
Q783	5014032025	无真菌生长	门诊	女	59		2022-11-22 09:24:00	皮肤科		林秉奖	甲癣	皮屑
Q780	5014008982	无真菌生长	门诊	女	35		2022-11-21 08:40:00	皮肤科		蒋如芬	甲疾患	指甲
Q781	5014013160	念珠菌属	门诊	女	3		2022-11-21 09:48:00	黄褐斑		张小央	念珠菌疹	皮屑	体癣
Q782	5014020996	念珠菌属	门诊	女	72		2022-11-21 16:03:00	皮肤科		蒋如芬	甲疾患,饮食性锌缺乏	指甲	手指甲
Q599	5012720590	念珠菌属	门诊	女	49		2022-09-19 07:49:00	皮肤科		施天宁	甲营养不良	皮屑	手指甲
Q600	5012721205	须癣毛癣菌	门诊	女	46		2022-09-19 07:55:00	皮肤科		蒋如芬	真菌感染	指甲	头癣
Q601	5012722029	青霉属	门诊	男	69			黄褐斑		张小央	脚癣	皮屑	足癣
Q602	5012725244	念珠菌属	门诊	女	53		2022-09-19 08:49:00	皮肤科		蒋如芬	真菌感染	指甲	手指甲
Q603	5012735251	念珠菌属	门诊	女	31		2022-09-19 14:30:00	皮肤科		周萍	甲癣,痤疮	指甲	手指甲 面癣
Q604	5012735857	念珠菌属	门诊	男	77		2022-09-19 14:49:00	皮肤科		俞颖哲	甲癣	皮屑	脚趾甲
Q605	5012737162	红色毛癣菌	门诊	女	54		2022-09-19 15:39:00	皮肤科		王思涵	甲癣	皮屑	手指甲
Q606	5012738465	念珠菌属	门诊	男	28		2022-09-19 16:50:00	皮肤科		王思涵	甲疾患	皮屑	面癣 体癣
Q625	5012824077	念珠菌属	门诊	女	20		2022-09-23 14:20:00	皮肤科		蒋如芬	真菌感染	指甲	脚趾甲
Q630	5012836981	烟曲霉	门诊	男	6		2022-09-24 09:00:00	皮肤科		周萍	甲癣	指甲	手指甲
Q626	5012826672	须癣毛癣菌	门诊	女	45		2022-09-23 16:29:00	皮肤科		蒋如芬	甲癣	指甲	脚趾甲
Q629	5012836436	无真菌生长	门诊	男	32		2022-09-24 08:52:00	皮肤科		袁枫	甲疾患	皮屑
Q628	5012832973	烟曲霉	门诊	男	59			皮肤科		周萍	甲癣	皮屑	脚趾甲
Q631	5012837471	无真菌生长	门诊	男	11			皮肤科		戚颖	湿疹	皮屑
Q627	5012832487	念珠菌属	门诊	男	23		2022-09-24 07:57:00	皮肤科		张长宋	甲癣	皮屑	手 脚趾甲
Q655	5013380041	无真菌生长	门诊	男	20		2022-10-19 10:44:00	皮肤科		蒋如芬	真菌感染	指甲
Q659	5013394991	无真菌生长	门诊	女	68		2022-10-20 09:37:00	皮肤激光科		张小央	寻常疣,甲癣,皮炎	皮屑
Q657	5013384190	无真菌生长	门诊	女	75		2022-10-19 15:07:00	皮肤科		潘日宇	甲癣	皮屑
Q656	5013382255	无真菌生长	门诊	女	49		2022-10-19 13:45:00	皮肤科		郑擎	甲癣	指甲
Q758	5013883239	烟曲霉	门诊	男	30		2022-11-14 09:44:00	黄褐斑		张小央	股癣	皮屑	股癣
Q759	5013888314	无真菌生长	门诊	女	50		2022-11-14 14:25:00	皮肤科		俞颖哲	甲疾患	皮屑
Q760	5013888530	须癣毛癣菌	门诊	男	42		2022-11-14 14:33:00	面部皮炎		张小央	脚癣,脂溢性皮炎	皮屑	头癣 足癣
Q761	6004347489	无真菌生长	住院	女	61	12723114	2022-11-14 08:57:00	中西医结合老年医学科一	39001	罗远		皮屑
Q775	5013975465	须癣毛癣菌	门诊	女	22		2022-11-19 10:33:00	皮肤科		周萍	甲癣	皮屑	脚趾甲
Q777	5013980517	互隔链格孢菌	门诊	男	33		2022-11-19 15:14:00	皮肤科		陈海江	甲癣	指甲	手 脚趾甲
Q755	5013829742	无真菌生长	门诊	女	59		2022-11-11 09:12:00	皮肤科		蒋如芬	甲癣	皮屑
Q779	5013981765	念珠菌属	门诊	女	11		2022-11-19 16:39:00	皮肤科		张长宋	甲营养不良	皮屑	手 脚趾甲
Q778	5013981386	烟曲霉	门诊	男	25		2022-11-19 16:12:00	皮肤科		杨璐	甲癣,瘢痕	皮屑	脚趾甲
Q766	5013937757	无真菌生长	门诊	女	73		2022-11-17 09:46:00	皮肤科		张长宋	甲癣	皮屑
Q767	5013938861	无真菌生长	门诊	女	48		2022-11-17 10:07:00	皮肤科		施天宁	甲营养不良	皮屑
Q768	5013942483	石膏样小孢子菌	门诊	男	29		2022-11-17 13:45:00	皮肤科		杨璐	甲癣	皮屑	脚趾甲
Q769	5013952329	无真菌生长	门诊	女	51		2022-11-18 08:58:00	皮肤科		郑擎	甲癣	皮屑
Q763	5013918533	念珠菌属	门诊	男	36		2022-11-16 09:16:00			郑擎	甲癣	皮屑	脚趾甲
q762	5013897000	无真菌生长	门诊	女	50		2022-11-15 08:37:00	皮肤科		周萍	甲癣,脂溢性皮炎,湿疹	皮屑
Q773	5013960974	犬小孢子菌	门诊	女	40		2022-11-18 15:25:00	脱发		施天宁	脱发,皮炎	皮屑	头癣
Q770	5013956137	红色毛癣菌	门诊	女	54		2022-11-18 10:16:00	皮肤科		潘日宇	甲癣	皮屑	手指甲
Q757	5013845367	红色毛癣菌	门诊	男	20		2022-11-12 08:54:00	皮肤科		郑擎	甲癣	皮屑	脚趾甲
Q764	5013926818	念珠菌属	门诊	女	30		2022-11-16 14:55:00	皮肤科		潘日宇	甲营养不良	皮屑	手指甲
Q774	5013968334	聚多曲霉	门诊	女	66		2022-11-19 08:36:00	皮肤科		周萍	甲疾患	皮屑	手指甲
Q765	5013927442	念珠菌属	门诊	男	48		2022-11-16 15:36:00	皮肤科		俞颖哲	甲癣,酒渣鼻,脂溢性皮炎	皮屑	手 脚趾甲
Q772	5013960199	念珠菌属	门诊	女	62		2022-11-18 14:41:00	皮肤科		袁枫	甲疾患	皮屑	手指甲
Q771	5013956643	红色毛癣菌	门诊	女	38		2022-11-18 10:31:00	皮肤科		施天宁	甲癣	皮屑	手 脚趾甲
Q776	5013978503	无真菌生长	门诊	女	33		2022-11-19 13:40:00	皮肤科		郑擎	甲营养不良	皮屑
Q756	5013830859	念珠菌属	门诊	女	56		2022-11-11 09:33:00	皮肤科		郑擎	甲癣	皮屑	手指甲
Q106	5015096495	须癣毛癣菌	门诊	女	46		2023-01-11 10:10:00	皮肤科		蒋如芬	甲癣	皮屑	脚趾甲
Q113	5015213184	无真菌生长	门诊	女	53			皮肤科		范欣	皮炎	指甲
Q111	5015177781	红色酵母菌	门诊	女	24			皮肤科		蒋如芬	甲疾患	皮屑	脚趾甲
Q110	5015177207	无真菌生长	门诊	男	57		2023-01-16 08:18:00	皮肤科		蒋如芬	甲疾患	皮屑
Q119	5015237996	无真菌生长	门诊	女	56		2023-01-19 14:17:00	皮肤科		俞颖哲	甲癣,皮肤真菌感染,皮炎	指甲
Q112	5015200415	红色毛癣菌	门诊	女	54		2023-01-17 09:48:00	皮肤科		蒋如芬	甲疾患	皮屑	手指甲
Q108	5015169934	无真菌生长	门诊	女	24		2023-01-15 11:29:00	皮肤科		陈海江	甲癣	指甲
Q120	5015239295	红色毛癣菌	门诊	男	41		2023-01-19 15:59:00	皮肤科		陈海江	甲癣	皮屑	手 脚趾甲
Q114	5015217380	红色毛癣菌	门诊	女	22			皮肤科		范欣	趾甲下出血,甲癣	指甲	脚趾甲
Q116	5015221255	互隔链格孢菌	门诊	男	30			皮肤科		范欣	皮疹	指甲	脚趾甲
Q109	5015172901	红色毛癣菌	门诊	男	26		2023-01-15 15:16:00	皮肤科		杨璐	甲癣	皮屑	手指甲
Q115	5015218011	念珠菌属	门诊	男	53			皮肤科		蒋如芬	甲疾患	指甲	手指甲
Q107	5015137324	念珠菌属	门诊	女	14		2023-01-13 14:13:00	皮肤科		蒋如芬	真菌感染	皮屑	手指甲
Q264	5015969083	无真菌生长	门诊	女	23		2023-03-03 08:05:00	皮肤科		蒋如芬	甲癣	指甲
Q271	5016004448	无真菌生长	门诊	男	23		2023-03-04 10:25:00	皮肤科		陈海江	甲癣	皮屑
Q267	5015986214	无真菌生长	门诊	男	45		2023-03-03 15:20:00	皮肤科		袁枫	甲疾患	皮屑
Q263	5015964880	无真菌生长	门诊	男	29		2023-03-02 16:40:00	皮肤科		陈海江	甲癣	指甲
Q266	5015980162	无真菌生长	门诊	男	29			皮肤科		蒋如芬	甲疾患	指甲
Q269	5016000757	无真菌生长	门诊	女	13		2023-03-04 09:34:00	皮肤科		范欣	甲癣	皮屑
Q247-1	5015855396	须癣毛癣菌	门诊	男	40		2023-02-25 15:54:00	皮肤科		陈海江	甲癣	指甲	手 脚趾甲
Q270	5016000403	无真菌生长	门诊	女	28		2023-03-04 09:30:00	皮肤科		袁枫	甲癣	皮屑
Q262	5015963939	念珠菌属	门诊	女	30		2023-03-02 15:44:00	皮肤科		张长宋	甲癣	皮屑	手 脚趾甲
Q279	5016056226	念珠菌属	门诊	女	63			皮肤科		陆凌怡	真菌感染,甲沟炎	皮屑	手 脚趾甲
Q261	5015963159	无真菌生长	门诊	男	21		2023-03-02 15:07:00	皮肤科		张长宋	甲营养不良	皮屑
Q282	5016088949	无真菌生长	门诊	女	33		2023-03-07 14:20:00	皮肤科		杨璐	皮疹	皮屑
Q278	5016054831	烟曲霉	门诊	男	38		2023-03-06 09:19:00	皮肤科		陆凌怡	甲癣,皮炎	皮屑	手 脚趾甲
Q265	5015979197	无真菌生长	门诊	男	26		2023-03-03 10:08:00	皮肤科		陈海江	瘢痕,慢性荨麻疹,甲癣	皮屑
Q277	5016049724	念珠菌属	门诊	男	72		2023-03-06 08:25:00	皮肤科		陆凌怡	甲癣	皮屑	手 脚趾甲
Q280	5016066628	无真菌生长	门诊	女	63		2023-03-06 15:16:00	皮肤科		蒋如芬	甲癣	指甲
Q284	5016110844	念珠菌属	门诊	男	33		2023-03-08 09:32:00	皮肤科		张小央	脚癣,湿疹	皮屑	足癣
Q268	5015994782	无真菌生长	门诊	女	20		2023-03-04 08:30:00	皮肤科		范欣	甲癣	皮屑
Q281	5016087971	无真菌生长	门诊	女	48		2023-03-07 14:20:00	皮肤科		张长宋	甲癣	皮屑
Q287	5016118925	须癣毛癣菌	门诊	女	29		2023-03-08 13:38:00	皮肤科		张长宋	甲癣	皮屑	手 脚趾甲
Q285	5016111489	念珠菌属	门诊	男	1		2023-03-08 09:39:00	皮肤科		张小央	皮炎	皮屑	手癣
Q272	5016009399	黑曲霉复合群	门诊	男	29		2023-03-04 13:41:00	特应性皮炎		施天宁	皮炎	皮屑	手 脚趾甲
Q260	5015962635	无真菌生长	门诊	女	32		2023-03-02 14:48:00	皮肤科		张长宋	甲癣	皮屑
Q286	5016113902	烟曲霉	门诊	男	21			皮肤科		范欣	甲癣	皮屑	脚趾甲
Q274	5016031709	无真菌生长	门诊	男	24		2023-03-05 10:08:00	皮肤科		郑擎	湿疹,甲癣	指甲
Q596	5012679154	无真菌生长	门诊	男	27		2022-09-17 08:43:00	皮肤科		郑擎	念珠菌性龟头炎,躯干皮肤感染	皮屑
Q597	5012682308	念珠菌属	门诊	男	20		2022-09-17 09:26:00	皮肤科		陈海江	甲癣	指甲	手 脚趾甲
Q598	5012685290	无真菌生长	门诊	女	33		2022-09-17 10:22:00	皮肤科		袁枫	花斑癣	皮屑
Q619	5012805406	念珠菌属	门诊	女	57		2022-09-22 15:34:00	性病科		施天宁	甲癣,念珠菌性甲沟炎	皮屑	手 脚趾甲
Q621	5012806453	无真菌生长	门诊	女	17		2022-09-22 16:36:00	皮肤科		袁枫	甲疾患	皮屑
Q623	5012817999	无真菌生长	门诊	女	64		2022-09-23 09:32:00	皮肤科		杨璐	甲癣	皮屑
Q622	5012813629	无真菌生长	门诊	女	50		2022-09-23 08:14:00	皮肤科		杨璐	甲癣,皮炎	皮屑
Q618	5012804723	无真菌生长	门诊	男	32		2022-09-22 15:03:00	皮肤科		郑擎	甲癣	皮屑
Q620	5012805888	无真菌生长	门诊	女	31		2022-09-22 15:57:00	皮肤科		陈海江	甲癣	指甲
Q624	6003952987	白念珠菌	住院	男	92	12697971	2022-09-23 07:59:00	中西医结合老年医学科二	40025	陈先汉		皮屑	体癣
Q654	5013370898	念珠菌属	门诊	男	50		2022-10-19 08:11:00	皮肤科		张小央	手癣,甲癣	皮屑	手癣 手指甲
Q651	5013359681	石膏样小孢子菌	门诊	女	27		2022-10-18 10:58:00	皮肤科		杨璐	皮疹	皮屑	脚趾甲
Q652	5013365578	须癣毛癣菌	门诊	女	42		2022-10-18 16:05:00	皮肤科		杨璐	甲癣	皮屑	脚趾甲
Q650	5013355879	念珠菌属	门诊	女	36		2022-10-18 09:37:00	皮肤科		杨璐	皮疹	皮屑	手指甲
Q653	5013366325	烟曲霉	门诊	男	38		2022-10-18 16:51:00	皮肤科		陈海江	甲癣	指甲	手 脚趾甲
Q723	5013679303	无真菌生长	门诊	女	16		2022-11-03 14:11:00	皮肤科		杨璐	甲癣	皮屑	手 脚趾甲
Q751	5013799773	无真菌生长	门诊	男	34		2022-11-09 14:06:00	皮肤科		潘日宇	甲癣	皮屑	手 脚趾甲
Q753	5013802191	念珠菌属	门诊	女	34		2022-11-09 16:27:00	皮肤科		蒋如芬	真菌感染	指甲	手 脚趾甲
Q752	5013800960	念珠菌属	门诊	男	57		2022-11-09 15:09:00	皮肤科		张长宋	甲营养不良	皮屑	脚趾甲
Q727	5013694252	无真菌生长	门诊	女	47		2022-11-04 10:25:00	皮肤激光科		范欣	甲癣	皮屑
Q725	5013680332	无真菌生长	门诊	女	23		2022-11-03 14:56:00	带状疱疹		陈海江	甲癣	皮屑
Q749	5013794167	无真菌生长	门诊	男	5		2022-11-09 09:46:00	皮肤科		张小央	特应性皮炎,花斑癣[花斑糠疹]	皮屑
Q728	5013694545	无真菌生长	门诊	女	38		2022-11-04 10:34:00	皮肤激光科		范欣	黑素细胞痣,甲癣	皮屑
Q732	5013712196	念珠菌属	门诊	女	51		2022-11-05 10:04:00	皮肤科		周萍	甲癣	皮屑	手指甲
Q737	5013747549	无真菌生长	门诊	女	40		2022-11-07 08:28:00	皮肤科		潘日宇	甲癣	皮屑
Q738	5013753074	念珠菌属	门诊	男	41		2022-11-07 09:54:00	皮肤科		蒋如芬	真菌感染	指甲	手指甲
Q739	5013754078	聚多曲霉	门诊	女	31		2022-11-07 10:13:00	黄褐斑		张小央	甲癣	皮屑	脚趾甲
Q740	5013759224	烟曲霉	门诊	女	51		2022-11-07 15:04:00	面部皮炎		张小央	甲癣	皮屑	脚趾甲
Q741	5013760116	念珠菌属	门诊	女	67		2022-11-07 15:56:00	皮肤科		蒋如芬	脂溢性角化病,甲癣	指甲	手指甲
Q750	5013794774	念珠菌属	门诊	女	40		2022-11-09 09:57:00	皮肤科		周萍	甲癣,甲疾患	皮屑	手指甲
Q745-1	6004299436	白念珠菌	住院	男	77	12607454	2022-11-08 07:54:00	消化内科一	19018	郁敏敏		皮屑	脚趾甲
Q746	5013773388	须癣毛癣菌	门诊	女	27		2022-11-08 09:58:00	皮肤科		周萍	甲癣	皮屑	脚趾甲
Q719	5013651147	无真菌生长	门诊	男	58		2022-11-02 09:03:00	皮肤科		张小央	螺旋体感染,湿疹	皮屑
Q731	5013710236	无真菌生长	门诊	男	45		2022-11-05 09:31:00	皮肤科		张长宋	单纯疱疹,甲营养不良	皮屑
Q736	5013719664	无真菌生长	门诊	女	25		2022-11-05 16:00:00	皮肤科		张长宋	甲营养不良	皮屑
Q720	5013653389	无真菌生长	门诊	男	42		2022-11-02 09:39:00	皮肤科		蒋如芬	真菌感染	脚趾甲
Q730	5013699845	黑曲霉复合群	门诊	女	8		2022-11-04 16:20:00	带状疱疹		陈海江	甲营养不良	指甲	手 脚趾甲
Q729	5013699228	青霉属	门诊	女	32		2022-11-04 15:42:00	皮肤科		杨璐	皮疹	皮屑	头癣 脚趾甲
Q718	5013641841	无真菌生长	门诊	男	38		2022-11-01 16:52:00	皮肤科		杨璐	皮炎	皮屑
Q726	5013681446	无真菌生长	门诊	男	53		2022-11-03 15:57:00	皮肤科		陈海江	甲癣	皮屑
Q735	5013719477	无真菌生长	门诊	女	45		2022-11-05 15:48:00	皮肤科		张长宋	甲癣	皮屑
Q734	5013718284	无真菌生长	门诊	女	23		2022-11-05 14:39:00	皮肤科		张长宋	甲癣	皮屑
Q722	5013659173	念珠菌属	门诊	女	64		2022-11-02 13:49:00	皮肤科		张长宋	甲癣	皮屑	手 脚趾甲
Q724	5013680077	无真菌生长	门诊	女	27		2022-11-03 14:43:00	皮肤科		杨璐	脱发,皮肤赘生物	皮屑
Q104	5015057807	念珠菌属	门诊	女	62		2023-01-09 10:29:00	皮肤科		张长宋	甲癣	皮屑	手 脚趾甲
Q103	5015015905	无真菌生长	门诊	男	22		2023-01-07 09:08:00	皮肤科		范欣	甲癣	皮屑
Q101	5014995325	念珠菌属	门诊	女	64		2023-01-06 08:26:00	皮肤科		蒋如芬	甲癣	皮屑	手指甲
Q105	5015062174	无真菌生长	门诊	男	33		2023-01-09 14:47:00	皮肤科		周萍	甲癣	指甲
Q102	5015006519	红色毛癣菌	门诊	男	38		2023-01-06 15:29:00	皮肤科		杨璐	甲癣	皮屑	脚趾甲
Q224	5015778527	念珠菌属	门诊	女	57		2023-02-21 13:50:00	皮肤科		俞颖哲	甲癣	指甲	手指甲
Q225	5015778686	无真菌生长	门诊	女	27		2023-02-21 13:57:00	皮肤科		俞颖哲	甲疾患	指甲
Q230	5015791795	石膏样小孢子菌	门诊	女	63		2023-02-22 09:27:00	骨科		毛雨彦	背痛,皮肤真菌感染	皮屑	体癣
Q256	5015922356	无真菌生长	门诊	女	54		2023-03-01 08:15:00	皮肤科		张小央	甲癣,雀斑	皮屑
Q229	5015787708	念珠菌属	门诊	女	1		2023-02-22 08:33:00	皮肤科		张小央	体癣	皮屑	体癣
Q220	5015773775	无真菌生长	门诊	女	68		2023-02-21 09:55:00	皮肤科		蒋如芬	分枝杆菌病,孢子丝菌病	皮屑
Q257	5015927869	无真菌生长	门诊	女	31		2023-03-01 09:09:00	皮肤科		范欣	皮炎	皮屑
Q259	5015949382	无真菌生长	门诊	女	34		2023-03-02 08:39:00	皮肤科		陈海江	皮脂腺增生,甲癣	指甲
Q236	5015825592	无真菌生长	门诊	女	23		2023-02-24 09:04:00	皮肤科		陈海江	甲癣	指甲
Q227	5015779693	念珠菌属	门诊	女	56		2023-02-21 14:32:00	皮肤科		陈海江	甲癣	皮屑	手 脚趾甲
Q252	5015892660	念珠菌属	门诊	女	38			皮肤科		戚颖	甲癣,嵌甲	皮屑	脚趾甲
Q235	5015816529	石膏样小孢子菌	门诊	男	23		2023-02-23 14:41:00	皮肤科		袁枫	甲疾患	皮屑	脚趾甲
Q238	5015835175	红色毛癣菌	门诊	男	28		2023-02-24 15:20:00	皮肤科		范欣	梅毒	皮屑	脚趾甲
Q228	5015786849	无真菌生长	门诊	男	66		2023-02-22 08:25:00	皮肤科		张小央	甲癣,趾甲下出血	皮屑
Q232	5015793043	无真菌生长	门诊	男	43			皮肤科		蒋如芬	真菌感染	指甲
Q247	5015874186	念珠菌属	门诊	女	58		2023-02-26 14:02:00	皮肤科		蒋如芬	甲癣	皮屑	手指甲
Q248	5015876204	无真菌生长	门诊	女	17		2023-02-26 15:54:00	皮肤科		蒋如芬	甲癣	皮屑
Q246	5015855313	无真菌生长	门诊	女	28		2023-02-25 15:50:00	皮肤科		张长宋	甲癣	皮屑
Q239	5015844820	无真菌生长	门诊	女	49		2023-02-25 09:15:00	皮肤科		范欣	甲横沟	皮屑
Q233	5015797826	互隔链格孢菌	门诊	女	28		2023-02-22 13:39:00	皮肤科		范欣	甲沟炎	皮屑	手指甲
Q240	5015845806	无真菌生长	门诊	女	50		2023-02-25 09:30:00	皮肤科		范欣	甲沟炎,甲癣	皮屑
Q251	5015888782	无真菌生长	门诊	女	24		2023-02-27 10:22:00	皮肤科		蒋如芬	甲疾患	指甲
Q253	5015904943	无真菌生长	门诊	女	24		2023-02-28 09:10:00	皮肤科		陆凌怡	甲癣	皮屑
Q242	5015850278	念珠菌属	门诊	男	65		2023-02-25 10:46:00	皮肤科		陈海江	甲癣	皮屑	手 脚趾甲
Q250	5015882216	无真菌生长	门诊	女	59		2023-02-27 08:33:00	黄褐斑		张小央	甲癣	皮屑
Q254	5015908576	无真菌生长	门诊	女	20		2023-02-28 10:06:00	皮肤科		俞颖哲	紫癜,甲疾患	皮屑
Q258	5015933177	无真菌生长	门诊	女	60			皮肤科		范欣	皮炎,甲癣	皮屑
Q234	5015799271	无真菌生长	门诊	女	31		2023-02-22 14:45:00	皮肤科		蒋如芬	真菌感染	皮屑
Q221	5015774091	念珠菌属	门诊	女	29		2023-02-21 10:03:00	皮肤科		蒋如芬	真菌感染	指甲	脚趾甲
Q237	5015830474	石膏样小孢子菌	门诊	女	24			皮肤科		杨璐	皮炎	皮屑	面癣
Q231	5015793304	无真菌生长	门诊	男	39		2023-02-22 09:54:00	皮肤科		张小央	股癣	皮屑
Q223	5015776019	念珠菌属	门诊	女	58		2023-02-21 10:43:00	皮肤科		蒋如芬	甲疾患	指甲	手指甲
Q245	5015853382	无真菌生长	门诊	女	17		2023-02-25 14:00:00	皮肤科		郑擎	甲癣	皮屑
Q249	5015881827	念珠菌属	门诊	女	64			皮肤科		蒋如芬	甲癣	指甲	手指甲
Q241	5015847889	无真菌生长	门诊	男	6			皮肤科		周萍	甲癣,甲疾患	皮屑
Q226	5015778844	念珠菌属	门诊	女	59		2023-02-21 14:02:00	皮肤科		潘日宇	甲癣	皮屑	手 脚趾甲
Q255	5015910289	无真菌生长	门诊	女	42		2023-02-28 10:54:00	皮肤科		施天宁	甲癣	皮屑
Q243	5015850976	无真菌生长	门诊	男	36		2023-02-25 11:06:00	皮肤科		张长宋	甲癣	皮屑
Q244	5015851433	无真菌生长	门诊	女	37		2023-02-25 11:19:00	皮肤科		张长宋	甲癣	皮屑
Q383	5016706330	趾间毛癣菌	门诊	男	49		2023-03-29 09:06:00	皮肤科		范欣	甲癣	皮屑	脚趾甲
Q377	5016689694	红色酵母菌	门诊	女	26		2023-03-28 14:03:00	皮肤科		杨璐	甲癣	皮屑	脚趾甲
Q375	5016685654	须癣毛癣菌	门诊	女	33		2023-03-28 10:47:00	皮肤科		张小央	甲癣,特应性皮炎	皮屑	脚趾甲
Q374	5016685398	须癣毛癣菌	门诊	女	41		2023-03-28 10:42:00	皮肤科		蒋如芬	甲癣	指甲	脚趾甲
Q373	5016684695	红色毛癣菌	门诊	女	53		2023-03-28 10:28:00	皮肤科		蒋如芬	真菌感染	指甲	手指甲
Q372	5016682004	念珠菌属	门诊	女	36		2023-03-28 09:48:00	皮肤科		张长宋	甲癣	皮屑	手 脚趾甲
Q382	5016705929	黑曲霉复合群	门诊	女	40		2023-03-29 09:02:00	皮肤科		范欣	趾甲下出血	皮屑	脚趾甲
Q380	5016702961	念珠菌属	门诊	男	46		2023-03-29 08:31:00	皮肤科		蒋如芬	真菌感染	指甲	手癣
Q387	5016719135	须癣毛癣菌	门诊	女	33		2023-03-29 15:15:00	皮肤科		蒋如芬	甲癣	指甲	脚趾甲
Q381	5016704612	无真菌生长	门诊	女	81		2023-03-29 08:48:00	皮肤科		蒋如芬	甲癣	指甲
Q393	5016745180	红色毛癣菌	门诊	女	24		2023-03-30 15:51:00	皮肤科		杨璐	甲癣	皮屑	脚趾甲
Q376	5016686831	无真菌生长	门诊	男	57		2023-03-28 11:14:00	皮肤科		蒋如芬	甲癣	指甲
Q389	5016728571	石膏样小孢子菌	门诊	男	7		2023-03-30 08:20:00	皮肤科		张长宋	头癣,细菌性毛囊炎	皮屑	头癣 面癣
Q386	5016717966	念珠菌属	门诊	男	27		2023-03-29 14:32:00	皮肤科		张长宋	甲癣	皮屑	手 脚趾甲
Q371	6005461750	无真菌生长	住院	男	71	12781555	2023-03-27 09:36:00	修复重建外科	9027	叶朝辉	躯干皮肤感染	皮屑
Q378	5016689966	须癣毛癣菌	门诊	男	25		2023-03-28 14:10:00	皮肤科		潘日宇	甲癣	皮屑	手 脚趾甲
Q370	5016665499	无真菌生长	门诊	女	56		2023-03-27 16:35:00	面部皮炎		张小央	指甲下出血,甲癣	皮屑
Q391	5016741997	念珠菌属	门诊	女	34		2023-03-30 13:52:00	皮肤科		陈海江	甲癣	指甲	手 脚趾甲
Q390	5016737440	须癣毛癣菌	门诊	男	50		2023-03-30 10:19:00	皮肤科		张长宋	甲癣	皮屑	手 脚趾甲
Q369	5016663907	无真菌生长	门诊	男	37		2023-03-27 15:23:00	皮肤科		陈海江	甲疾患,特应性皮炎,药物性皮炎	指甲
Q385	5016710634	念珠菌属	门诊	女	21		2023-03-29 09:58:00	皮肤科		范欣	甲癣	皮屑	手指甲
Q384	5016707287	须癣毛癣菌	门诊	男	40		2023-03-29 09:16:00	皮肤科		范欣	真菌感染,湿疹	皮屑	体癣 足癣
Q392	5016745061	无真菌生长	门诊	女	46		2023-03-30 15:44:00	皮肤科		陈海江	甲癣	指甲
Q368	5016654724	无真菌生长	门诊	男	42		2023-03-27 10:07:00	皮肤科		蒋如芬	甲癣	指甲
Q379	5016693709	无真菌生长	门诊	女	40			皮肤科		杨璐	皮炎,特应性皮炎,痤疮	皮屑
Q594	5012655674	念珠菌属	门诊	女	25		2022-09-16 08:28:00	皮肤科		杨璐	甲癣	皮屑	脚趾甲
Q592	5012646401	黑曲霉复合群	门诊	男	53		2022-09-15 16:20:00	皮肤科		陈海江	甲癣,甲沟炎	指甲	手 脚趾甲
Q593	5012646606	互隔链格孢菌	门诊	女	21		2022-09-15 16:27:00	皮肤科		陈海江	甲癣	指甲	脚趾甲
Q595	5012660793	无真菌生长	门诊	男	59		2022-09-16 09:48:00	皮肤科		潘日宇	甲癣	皮屑
Q648	6004136471	念珠菌属	住院	男	51	12706942	2022-10-17 13:49:00	神经外科	4047	王哲培		皮屑	疥疮 手指甲
Q647	5013336298	念珠菌属	门诊	女	52		2022-10-17 09:46:00	皮肤科		蒋如芬	真菌感染	指甲	手指甲
Q649	5013344212	无真菌生长	门诊	女	52		2022-10-17 16:05:00	面部皮炎		张小央	寻常疣	皮屑
Q645	5013331270	无真菌生长	门诊	男	39		2022-10-17 08:31:00	黄褐斑		张小央	股癣	皮屑
Q646	5013334956	无真菌生长	门诊	男	84		2022-10-17 09:24:00	黄褐斑		张小央	过敏性皮炎,头癣	皮屑
Q703	5013536880	念珠菌属	门诊	女	31		2022-10-27 14:13:00	皮肤科		杨璐	甲癣	皮屑	手 脚趾甲
Q708	5013556991	无真菌生长	门诊	女	29		2022-10-28 16:21:00	皮肤科		蒋如芬	真菌感染,甲沟炎	指甲
Q683	5013491076	无真菌生长	门诊	男	69		2022-10-25 09:53:00	皮肤科		俞颖哲	皮炎,皮肤真菌感染	指甲
Q680	5013474508	红色毛癣菌	门诊	女	61		2022-10-24 11:07:00	皮肤科		林秉奖	甲癣	皮屑	手 脚趾甲
Q704	5013537489	无真菌生长	门诊	男	20		2022-10-27 14:42:00	皮肤科		杨璐	甲癣	皮屑
Q692	5013513324	红色毛癣菌	门诊	男	68		2022-10-26 10:08:00	皮肤科		张小央	甲癣	脚趾甲	手 脚趾甲
Q687	5013497252	须癣毛癣菌	门诊	男	27			皮肤科		陈海江	甲癣,皮炎	指甲	手 脚趾甲
Q702	5013536072	红色毛癣菌	门诊	男	43		2022-10-27 13:39:00	皮肤科		张长宋	甲癣	皮屑	手 脚趾甲
Q681	5013478544	念珠菌属	门诊	女	56		2022-10-24 15:35:00	皮肤科		蒋如芬	甲沟炎,真菌感染	指甲	手指甲
Q678	5013470936	红色毛癣菌	门诊	女	25		2022-10-24 09:40:00	皮肤科		蒋如芬	真菌感染	指甲	脚趾甲
Q713	5013617921	念珠菌属	门诊	男	49		2022-10-31 14:23:00	皮肤科		蒋如芬	真菌感染	指甲	脚趾甲
Q685	5013492733	无真菌生长	门诊	男	34		2022-10-25 10:24:00	皮肤科		俞颖哲	甲疾患	指甲
Q679	5013472950	无真菌生长	门诊	男	60		2022-10-24 10:22:00	黄褐斑		张小央	过敏性皮炎,肝功能检查的异常结果	皮屑
Q693	5013513681	无真菌生长	门诊	女	66		2022-10-26 10:14:00	皮肤科		张小央	甲癣,皮炎	脚趾甲
Q699	5013518888	须癣毛癣菌	门诊	男	56		2022-10-26 14:41:00	皮肤科		杨璐	甲癣	皮屑	手 脚趾甲
Q691	5013510927	无真菌生长	门诊	男	47		2022-10-26 09:26:00	皮肤科		蒋如芬	甲癣	指甲
Q689	5013505186	红色毛癣菌	门诊	女	32		2022-10-26 08:10:00			郑擎	甲癣	皮屑	脚趾甲
Q676	5013467418	无真菌生长	门诊	女	56		2022-10-24 08:43:00	黄褐斑		张小央	股癣,湿疹	皮屑
Q688	5013500481	无真菌生长	门诊	男	24		2022-10-25 16:40:00	皮肤科		杨璐	脱发,脂溢性皮炎,甲癣	皮屑
Q690	5013505926	无真菌生长	门诊	男	60		2022-10-26 08:18:00	皮肤科		张长宋	甲癣	皮屑
Q705	5013546589	石膏样小孢子菌	门诊	女	57		2022-10-28 08:53:00	皮肤科		蒋如芬	真菌感染	指甲	手指甲
Q682	5013489638	无真菌生长	门诊	女	49		2022-10-25 09:26:00	皮肤科		蒋如芬	甲疾患	指甲
Q701	5013534169	念珠菌属	门诊	女	23		2022-10-27 11:04:00	皮肤科		俞颖哲	甲疾患	皮屑	脚趾甲
Q712	5013617692	红色毛癣菌	门诊	女	56		2022-10-31 14:13:00	白癜风		施天宁	甲剥离,甲癣	皮屑	手指甲
Q695	5013514735	念珠菌属	门诊	女	45		2022-10-26 10:40:00	皮肤科		潘日宇	甲癣	皮屑	手 脚趾甲
Q711	5013568259	无真菌生长	门诊	男	12		2022-10-29 09:36:00	皮肤科		蒋如芬	甲疾患	指甲
Q709	5013569022	红色毛癣菌	门诊	女	48		2022-10-29 09:51:00	皮肤科		周萍	甲癣	指甲	手指甲
Q710	5013572428	无真菌生长	门诊	女	21		2022-10-29 11:04:00	皮肤科		郑擎	甲癣	皮屑
Q696	5013515343	念珠菌属	门诊	男	86		2022-10-26 10:55:00	皮肤科		张小央	股癣	皮屑	股癣
Q694	5013513927	无真菌生长	门诊	女	29		2022-10-26 10:20:00	皮肤科		蒋如芬	甲癣	指甲
Q714	5013619956	红色酵母菌	门诊	女	48		2022-10-31 16:17:00	皮肤科		杨璐	脱发,皮炎	皮屑	头癣
Q697	5013518160	须癣毛癣菌	门诊	女	25		2022-10-26 14:08:00	皮肤科		张长宋	甲癣	皮屑	手 脚趾甲
Q707	5013553193	无真菌生长	门诊	女	29		2022-10-28 11:28:00	皮肤科		蒋如芬	脱发,脂溢性皮炎	指甲
Q677	5013469330	无真菌生长	门诊	女	45		2022-10-24 09:11:00	皮肤科		蒋如芬	湿疹	指甲
Q686	5013493570	念珠菌属	门诊	女	60		2022-10-25 10:39:00	皮肤科		周萍	甲癣	指甲	手指甲
Q684	5013492185	无真菌生长	门诊	女	22		2022-10-25 10:12:00	皮肤科		蒋如芬	甲疾患,梅毒	指甲
Q715	5013632336	无真菌生长	门诊	女	30		2022-11-01 09:44:00	皮肤科		朱红明	痤疮,皮炎	皮屑
Q698	5013518310	无真菌生长	门诊	男	68		2022-10-26 14:16:00	皮肤科		袁枫	甲疾患	皮屑
Q717	5013640650	念珠菌属	门诊	男	63		2022-11-01 15:16:00	皮肤科		俞颖哲	甲癣	指甲	手指甲
Q716	5013640378	念珠菌属	门诊	女	54		2022-11-01 15:01:00	皮肤科		俞颖哲	皮肤真菌感染,甲癣	皮屑	脚趾甲
Q203	5015663773	须癣毛癣菌	门诊	女	51		2023-02-15 11:24:00	皮肤科		张小央	股癣	皮屑	股癣
Q199	5015651854	无真菌生长	门诊	男	30		2023-02-15 08:08:00	皮肤科		范欣	甲癣	皮屑
Q207	5015690466	无真菌生长	门诊	女	52		2023-02-17 08:40:00	皮肤科		郑擎	甲癣	皮屑
Q201	5015658386	无真菌生长	门诊	女	52		2023-02-15 09:19:00	皮肤科		范欣	甲癣	皮屑
Q190	5015599004	无真菌生长	门诊	女	20		2023-02-12 09:20:00	皮肤科		陆凌怡	甲癣	皮屑
Q213	5015714089	无真菌生长	门诊	女	33		2023-02-18 09:57:00	皮肤科		郑擎	痤疮	皮屑
Q198	5015647045	趾间毛癣菌	门诊	男	23		2023-02-14 15:18:00	皮肤科		周萍	甲癣	皮屑	脚趾甲
Q192	5015607315	石膏样小孢子菌	门诊	女	23		2023-02-12 13:32:00	皮肤科		蒋如芬	甲疾患	皮屑	脚趾甲
Q195	5015619515	念珠菌属	门诊	女	30		2023-02-13 09:35:00	皮肤科		王思涵	甲癣	皮屑	手指甲
q217	5015757328	红色毛癣菌	门诊	男	2		2023-02-20 10:57:00	皮肤科		蒋如芬	甲癣,疣	指甲	手 脚趾甲
q216	5015757310	红色毛癣菌	门诊	女	33		2023-02-20 10:56:00	皮肤科		蒋如芬	甲疾患	指甲	脚趾甲
Q194	5015609477	聚多曲霉	门诊	女	22		2023-02-12 15:24:00	皮肤科		蒋如芬	甲疾患	指甲	脚趾甲
Q206	5015680446	无真菌生长	门诊	女	60		2023-02-16 10:51:00	皮肤科		范欣	皮炎	皮屑
Q219	5015769369	无真菌生长	门诊	男	6		2023-02-21 08:52:00	皮肤科		蒋如芬	甲疾患	指甲
Q191	5015601048	趾间毛癣菌	门诊	女	29		2023-02-12 09:49:00	皮肤科		蒋如芬	心因性瘙痒症,甲癣	皮屑	脚趾甲
Q200	5015655565	念珠菌属	门诊	女	44		2023-02-15 08:45:00	皮肤科		张小央	甲癣	皮屑	手 脚趾甲
Q214	5015733110	无真菌生长	门诊	女	52		2023-02-19 09:32:00	青春痘痤疮		张小央	遗传性掌跖角化症,甲癣	皮屑
Q211	5015702180	无真菌生长	门诊	女	29		2023-02-17 16:49:00	皮肤科		范欣	甲沟炎	皮屑
Q209	5015700098	无真菌生长	门诊	女	51		2023-02-17 14:24:00	皮肤科		杨璐	甲癣	皮屑
Q212	5015702230	无真菌生长	门诊	男	26		2023-02-17 16:58:00	皮肤科		蒋如芬	甲疾患	指甲
Q204	5015665728	烟曲霉	门诊	女	65		2023-02-15 14:13:00	皮肤科		张长宋	甲癣	皮屑	手 脚趾甲
Q210	5015701749	无真菌生长	门诊	女	30		2023-02-17 16:10:00	皮肤科		蒋如芬	甲疾患	指甲
Q202	5015661887	念珠菌属	门诊	男	26		2023-02-15 10:23:00	皮肤科		范欣	甲癣	皮屑	手指甲
Q196	5015626352	念珠菌属	门诊	女	41		2023-02-13 14:15:00	皮肤科		俞颖哲	甲癣	指甲	手 脚趾甲
Q208	5015699826	无真菌生长	门诊	女	24		2023-02-17 14:11:00	皮肤科		杨璐	疣	皮屑
Q189	5015598686	无真菌生长	门诊	女	23		2023-02-12 09:15:00	皮肤科		陆凌怡	甲癣	皮屑
Q205	5015666774	念珠菌属	门诊	女	20		2023-02-15 15:10:00	皮肤科		俞颖哲	甲疾患	指甲	脚趾甲
Q215	5015743246	无真菌生长	门诊	男	27		2023-02-19 15:42:00	皮肤科		周萍	甲疾患	皮屑
q218	5015758247	无真菌生长	门诊	女	27		2023-02-20 11:30:00	皮肤科		陆凌怡	甲癣	皮屑
Q359	5016598483	无真菌生长	门诊	男	4		2023-03-25 10:42:00	皮肤科		朱红明	甲营养不良	皮屑
Q363	5016605014	无真菌生长	门诊	女	36		2023-03-25 14:49:00	皮肤科		张长宋	甲营养不良	皮屑
Q352	5016555228	念珠菌属	门诊	男	34		2023-03-23 16:10:00	皮肤科		陈海江	甲癣	指甲	手 脚趾甲
Q362	5016604079	念珠菌属	门诊	女	56		2023-03-25 14:22:00	皮肤科		张长宋	甲癣	皮屑	手 脚趾甲
Q365	5016621480	无真菌生长	门诊	女	37		2023-03-26 09:15:00	皮肤科		陆凌怡	甲癣,疣	皮屑
Q336	5016467143	无真菌生长	门诊	男	29		2023-03-20 14:43:00	皮肤科		俞颖哲	雄激素性脱发,脂溢性皮炎	皮屑
Q351	5016549904	烟曲霉	门诊	男	23		2023-03-23 11:20:00	皮肤科		张长宋	甲癣	皮屑	手 脚趾甲
Q357	5016586138	烟曲霉	门诊	女	53		2023-03-25 08:13:00	皮肤科		范欣	皮炎,甲癣	皮屑	脚趾甲 体癣
Q349	5016548384	念珠菌属	门诊	女	24		2023-03-23 10:43:00	皮肤科		陈海江	甲癣	指甲	手 脚趾甲
Q347	5016519890	趾间毛癣菌	门诊	女	36		2023-03-22 10:50:00	皮肤科		张小央	甲癣	皮屑	脚趾甲
Q343	5016512992	红色酵母菌	门诊	女	29		2023-03-22 09:10:00	皮肤科		范欣	甲癣	皮屑	脚趾甲
Q342	5016510418	须癣毛癣菌	门诊	男	66		2023-03-22 08:45:00	皮肤科		张小央	股癣	皮屑	股癣
Q344	5016515643	互隔链格孢菌	门诊	男	60		2023-03-22 09:42:00	皮肤科		张长宋	甲营养不良	皮屑	手 脚趾甲
Q350	5016548975	无真菌生长	门诊	女	36		2023-03-23 10:57:00	皮肤科		施天宁	甲癣	皮屑
Q353	5016555562	须癣毛癣菌	门诊	男	26		2023-03-23 16:26:00	皮肤科		张长宋	脂溢性皮炎,细菌性毛囊炎,头癣	皮屑	头癣 面癣
Q358	5016588692	无真菌生长	门诊	女	18		2023-03-25 08:40:00	皮肤科		范欣	甲癣	皮屑
Q341	5016509938	红色酵母菌	门诊	女	39		2023-03-22 08:41:00	皮肤科		张小央	甲癣	皮屑	脚趾甲
Q340	5016498413	烟曲霉	门诊	男	33		2023-03-21 15:50:00	皮肤科		张长宋	甲癣	皮屑	手 脚趾甲
Q356	5016576589	烟曲霉	门诊	女	32		2023-03-24 14:01:00	皮肤科		范欣	痤疮,口角炎,甲癣	皮屑	脚趾甲 面癣
Q345	5016518863	互隔链格孢菌	门诊	女	33		2023-03-22 10:30:00	皮肤科		范欣	甲癣	皮屑	脚趾甲
Q346	5016519543	念珠菌属	门诊	女	44		2023-03-22 10:43:00	皮肤科		范欣	急性荨麻疹	皮屑	体癣
Q367	5016634778	无真菌生长	门诊	女	23		2023-03-26 14:38:00	皮肤科		蒋如芬	甲癣	皮屑
Q337	5016482524	烟曲霉	门诊	男	64		2023-03-21 09:05:00	皮肤科		张小央	皮炎	皮屑	体癣
Q339	5016498235	互隔链格孢菌	门诊	男	57		2023-03-21 15:43:00	皮肤科		袁枫	甲疾患	皮屑	脚趾甲
Q348	5016527899	烟曲霉	门诊	女	40		2023-03-22 15:45:00	皮肤科		范欣	鸡眼	皮屑	体癣
Q366	5016627656	红色酵母菌	门诊	女	12		2023-03-26 10:36:00	皮肤科		蒋如芬	甲疾患	指甲	手指甲
Q361	5016602399	念珠菌属	门诊	女	26		2023-03-25 13:33:00	皮肤科		陈海江	甲癣	皮屑	手 脚趾甲
Q354	5016568792	烟曲霉	门诊	女	29		2023-03-24 09:33:00	皮肤科		杨璐	甲癣	皮屑	手 脚趾甲
Q355	5016572574	无真菌生长	门诊	男	31		2023-03-24 10:31:00	皮肤科		杨璐	皮疹	皮屑
Q338	5016483207	无真菌生长	门诊	女	19			皮肤科		蒋如芬	甲疾患	指甲
Q585	5012623916	念珠菌属	门诊	女	25		2022-09-14 10:10:00	皮肤科		蒋如芬	甲疾患	指甲	手指甲
Q588	5012643729	无真菌生长	门诊	女	8		2022-09-15 14:21:00	皮肤科		朱红明	甲营养不良	皮屑
Q589	5012643921	念珠菌属	门诊	女	41		2022-09-15 14:27:00	皮肤科		张长宋	甲营养不良	皮屑	手 脚趾甲
Q591	5012644356	无真菌生长	门诊	女	25		2022-09-15 14:44:00	皮肤科		杨璐	甲癣,脱发,脂溢性皮炎	皮屑
Q587	5012625242	石膏样小孢子菌	门诊	女	34		2022-09-14 10:47:00	皮肤科		张长宋	甲癣	皮屑	手 脚趾甲
Q586	5012624268	念珠菌属	门诊	女	50		2022-09-14 10:17:00	皮肤科		张长宋	甲癣	皮屑	手 脚趾甲
Q616	5012783735	无真菌生长	门诊	女	43		2022-09-21 15:10:00	皮肤科		蒋如芬	甲疾患	指甲
Q644	5013303390	念珠菌属	门诊	男	22		2022-10-15 16:53:00	皮肤科		陈海江	甲疾患	指甲	手 脚趾甲
Q643	5013302984	无真菌生长	门诊	男	23		2022-10-15 16:22:00	皮肤科		张长宋	甲癣	皮屑
Q675	5013438560	烟曲霉	门诊	男	35		2022-10-22 15:17:00	皮肤科		陈海江	甲癣	指甲	手 脚趾甲
Q674	5013437671	须癣毛癣菌	门诊	男	32		2022-10-22 14:34:00	皮肤科		杨璐	甲癣	皮屑	手 脚趾甲
Q848	5014426195	念珠菌属	门诊	女	65		2022-12-13 09:29:00	皮肤科		杨璐	皮炎,甲癣	皮屑	足癣
Q857	5014569047	无真菌生长	门诊	男	2		2022-12-18 09:10:00	皮肤科		蒋如芬	脱发,饮食性锌缺乏	皮屑
Q845	5014373446	无真菌生长	门诊	男	8			皮肤科		郑擎	甲癣	皮屑
Q847	5014413800	念珠菌属	门诊	女	43		2022-12-12 16:10:00	皮肤科		蒋如芬	真菌感染,皮炎	皮屑	手指甲
Q851	5014435078	无真菌生长	门诊	男	52		2022-12-13 15:00:00	皮肤激光科		张小央	甲癣	皮屑
Q842	5014352162	念珠菌属	门诊	男	11			皮肤科		杨璐	甲疾患	皮屑	手 脚趾甲
Q853	5014435803	无真菌生长	门诊	女	24		2022-12-13 15:33:00	皮肤科		杨璐	甲癣	皮屑
Q850	5014433132	须癣毛癣菌	门诊	女	37		2022-12-13 13:53:00	皮肤科		陈海江	甲癣	指甲	手 脚趾甲
Q855	5014457228	无真菌生长	门诊	男	55		2022-12-14 14:18:00	皮肤科		蒋如芬	头面颈部皮肤感染,脱发	皮屑
Q843	5014363474	无真菌生长	门诊	男	30			皮肤科		张长宋	甲疾患	皮屑
Q846	5014407814	念珠菌属	门诊	女	20		2022-12-12 10:53:00	皮肤科		蒋如芬	真菌感染	指甲	脚趾甲
Q854	5014451073	念珠菌属	门诊	女	52		2022-12-14 10:05:00	皮肤科		张小央	甲癣	皮屑	脚趾甲
Q849	5014427448	念珠菌属	门诊	男	74		2022-12-13 09:51:00	皮肤科		张小央	湿疹,真菌感染,前列腺恶性肿瘤个人史	皮屑	股癣
Q852	5014435663	无真菌生长	门诊	女	34		2022-12-13 15:29:00	皮肤科		周萍	甲癣	皮屑
Q856	5014459506	无真菌生长	门诊	男	22		2022-12-14 16:00:00	皮肤科		杨璐	甲癣	皮屑
Q844	5014367756	念珠菌属	门诊	男	30			皮肤科		张长宋	甲癣	皮屑	手 脚趾甲
Q162	5015474412	无真菌生长	门诊	女	8		2023-02-05 13:59:00	皮肤科		杨璐	皮疹	皮屑
Q175	5015550586	烟曲霉	门诊	女	50		2023-02-09 14:58:00	皮肤科		张长宋	甲癣	皮屑	手 脚趾甲
Q176	5015551395	石膏样小孢子菌	门诊	女	21		2023-02-09 15:55:00	皮肤科		杨璐	甲癣	皮屑	手 脚趾甲
Q161	5015474315	念珠菌属	门诊	女	25		2023-02-05 13:56:00	皮肤科		杨璐	甲癣,甲沟炎	皮屑	手 脚趾甲
Q177	5015551519	无真菌生长	门诊	女	47		2023-02-09 16:03:00	皮肤科		陈海江	甲癣	皮屑
Q165	5015502914	聚多曲霉	门诊	男	13		2023-02-07 08:52:00	皮肤科		陆凌怡	甲癣	皮屑	手 脚趾甲
Q166	6004952254	须癣毛癣菌	住院	男	50	12753412	2023-02-05 08:40:00	神经脊柱外科（海曙）	1027	葛挺		皮屑	手指甲
Q157	5015457802	无真菌生长	门诊	男	33		2023-02-04 15:47:00	皮肤科		张长宋	甲癣	皮屑
Q185	5015587367	无真菌生长	门诊	女	26		2023-02-11 14:20:00	皮肤科		周萍	甲癣	皮屑
Q167	5015522925	无真菌生长	门诊	男	33		2023-02-08 08:46:00	皮肤科		张小央	皮炎	皮屑
Q158	5015458005	无真菌生长	门诊	女	54		2023-02-04 16:02:00	特应性皮炎		施天宁	甲癣	皮屑
Q152	5015439412	石膏样小孢子菌	门诊	女	24		2023-02-03 15:24:00	皮肤科		蒋如芬	甲疾患	皮屑	脚趾甲
Q154	5015439942	石膏样小孢子菌	门诊	女	27		2023-02-03 16:10:00	皮肤科		范欣	甲癣	指甲	脚趾甲
Q151	5015437984	无真菌生长	门诊	女	32		2023-02-03 14:04:00	皮肤科		林秉奖	湿疹	皮屑
Q180	5015574962	无真菌生长	门诊	男	42		2023-02-11 08:36:00	皮肤科		范欣	皮疹	皮屑
Q182	5015577974	无真菌生长	门诊	女	41		2023-02-11 09:12:00	皮肤科		郑擎	甲癣	皮屑
Q183	5015580399	无真菌生长	门诊	男	26		2023-02-11 09:51:00	皮肤科		张长宋	甲癣	皮屑
Q184	5015587096	烟曲霉	门诊	女	30			皮肤科		周萍	甲癣	皮屑	手指甲
Q164	5015494792	无真菌生长	门诊	男	23		2023-02-06 15:48:00	皮肤科		王思涵	甲疾患	皮屑
Q163	5015493896	无真菌生长	门诊	女	32		2023-02-06 14:55:00	皮肤科		陆凌怡	痤疮,甲癣	皮屑
Q153	5015439468	念珠菌属	门诊	女	51		2023-02-03 15:31:00	皮肤科		袁枫	甲疾患	皮屑	手指甲
Q170	5015533276	须癣毛癣菌	门诊	男	65		2023-02-08 14:40:00	皮肤科		范欣	甲癣	皮屑	手指甲
Q179	5015565456	无真菌生长	门诊	女	26		2023-02-10 11:15:00	皮肤科		杨璐	甲癣	皮屑
Q178	5015564661	烟曲霉	门诊	男	61			皮肤科		蒋如芬	甲疾患	指甲	脚趾甲
Q168	5015526060	念珠菌属	门诊	女	39		2023-02-08 09:29:00	皮肤科		范欣	甲癣	皮屑	手指甲
Q150	5015435691	烟曲霉	门诊	女	30		2023-02-03 11:05:00	皮肤科		杨璐	皮疹	皮屑	手 脚趾甲
Q159	5015469473	无真菌生长	门诊	男	16		2023-02-05 09:59:00	皮肤科		陆凌怡	甲营养不良	皮屑
Q172	5015546210	无真菌生长	门诊	女	31		2023-02-09 10:31:00	皮肤科		范欣	甲癣	皮屑
Q174	5015547358	黑曲霉复合群	门诊	女	26		2023-02-09 11:01:00	皮肤科		范欣	甲癣	皮屑	脚趾甲
Q155	5015448972	无真菌生长	门诊	女	26		2023-02-04 09:31:00	皮肤科		郑擎	甲癣	皮屑
Q173	5015546839	念珠菌属	门诊	女	19		2023-02-09 10:47:00	皮肤科		范欣	甲癣	皮屑	脚趾甲
Q160	5015471238	无真菌生长	门诊	男	26		2023-02-05 10:38:00	皮肤科		陆凌怡	甲癣	皮屑
Q181	5015577819	无真菌生长	门诊	男	45		2023-02-11 09:10:00	皮肤科		张长宋	甲癣,甲营养不良	皮屑
Q187	5015588678	念珠菌属	门诊	女	25		2023-02-11 15:39:00	皮肤科		周萍	甲沟炎,甲癣	皮屑	手指甲
Q188	5015589402	无真菌生长	门诊	女	30		2023-02-11 16:35:00	皮肤科		郑擎	甲癣,皮炎	皮屑
Q169	5015528215	念珠菌属	门诊	男	72			皮肤科		张小央	甲癣,甲沟炎	皮屑	手指甲
Q186	5015588408	无真菌生长	门诊	女	47		2023-02-11 15:19:00	皮肤科		范欣	皮炎,甲癣	皮屑
Q334	5016422252	红色酵母菌	门诊	男	45		2023-03-19 08:45:00	皮肤科		戚颖	湿疹,脚癣	皮屑	手癣
Q320	5016312254	须癣毛癣菌	门诊	女	25		2023-03-15 09:07:00	皮肤科		蒋如芬	甲癣,黑素细胞痣	指甲	脚趾甲
Q327	5016377806	须癣毛癣菌	门诊	男	63		2023-03-17 14:05:00	皮肤科		陈海江	甲癣,脂溢性角化病	指甲	手 脚趾甲
Q324	5016325586	红色酵母菌	门诊	女	50		2023-03-15 14:57:00	皮肤科		蒋如芬	甲癣	指甲	脚趾甲
q287-1	5016118781	无真菌生长	门诊	女	36		2023-03-08 13:32:00	皮肤科		张小央	甲癣	皮屑
Q317	5016289064	趾间毛癣菌	门诊	女	35		2023-03-14 10:50:00	皮肤科		周萍	甲癣	皮屑	脚趾甲
Q332	5016408613	念珠菌属	门诊	男	30		2023-03-18 15:25:00	青春痘痤疮		陈海江	甲癣	指甲	脚趾甲
Q326	5016344715	无真菌生长	门诊	女	22		2023-03-16 09:54:00	皮肤科		张长宋	甲营养不良,咨询	皮屑
Q325	5016326135	须癣毛癣菌	门诊	女	32		2023-03-15 15:14:00	皮肤科		蒋如芬	甲癣	指甲	脚趾甲
Q322	5016319932	无真菌生长	门诊	女	25		2023-03-15 10:59:00	皮肤科		俞颖哲	脂溢性皮炎,痤疮,甲疾患	指甲
Q323	5016323894	念珠菌属	门诊	男	58		2023-03-15 14:04:00	皮肤科		张长宋	甲癣	皮屑	手指甲
Q330	5016397191	无真菌生长	门诊	男	28		2023-03-18 09:37:00	皮肤科		张长宋	甲癣	皮屑
Q331	5016402134	无真菌生长	门诊	女	31		2023-03-18 10:49:00	皮肤科		袁枫	鸡眼	皮屑
Q333	5016409973	无真菌生长	门诊	男	5		2023-03-18 16:23:00	皮肤科		张长宋	甲营养不良	皮屑
Q321	5016315824	无真菌生长	门诊	男	60		2023-03-15 09:51:00	皮肤科		周萍	甲癣	皮屑
Q329	5016381638	无真菌生长	门诊	女	23		2023-03-17 16:46:00	皮肤科		范欣	甲癣	皮屑
Q335	5016460345	须癣毛癣菌	门诊	女	36		2023-03-20 10:32:00	皮肤科		蒋如芬	甲癣	指甲	脚趾甲
Q319	5016296213	念珠菌属	门诊	女	19		2023-03-14 15:13:00	皮肤科		杨璐	甲癣	皮屑	手 脚趾甲
Q328	5016381545	黑曲霉复合群	门诊	女	40		2023-03-17 16:38:00	皮肤科		范欣	甲癣	皮屑	脚趾甲
Q316	5016282767	须癣毛癣菌	门诊	女	44		2023-03-14 09:20:00	皮肤科		张长宋	甲癣	皮屑	手 脚趾甲
Q318	5016294476	无真菌生长	门诊	男	17		2023-03-14 14:24:00	皮肤科		陈海江	甲癣	指甲
Q583	5012599872	念珠菌属	门诊	男	25		2022-09-13 09:30:00	皮肤科		杨璐	痤疮,脱发,脂溢性皮炎	皮屑	面癣 体癣
Q584	5012609434	念珠菌属	门诊	男	24		2022-09-13 16:32:00	皮肤科		陈海江	甲癣	指甲	手 脚趾甲
Q612	5012755236	念珠菌属	门诊	男	35		2022-09-20 10:35:00	皮肤科		张长宋	甲癣	皮屑	手 脚趾甲
Q609	5012753153	无真菌生长	门诊	男	56		2022-09-20 09:52:00	皮肤科		蒋如芬	真菌感染	指甲
Q611	5012753383	无真菌生长	门诊	女	65		2022-09-20 09:57:00	皮肤科		张小央	湿疹	皮屑
Q614	5012758701	黑曲霉复合群	门诊	女	41		2022-09-20 14:14:00	皮肤科		王思涵	甲疾患	皮屑	脚趾甲
Q641	5013296297	无真菌生长	门诊	男	32		2022-10-15 10:35:00	皮肤科		施天宁	皮炎	皮屑
Q640	5013279889	无真菌生长	门诊	男	27		2022-10-14 14:58:00	皮肤科		袁枫	皮疹	皮屑
Q642	5013297309	念珠菌属	门诊	女	28		2022-10-15 11:03:00	皮肤科		袁枫	皮疹	皮屑	手 脚趾甲
Q639	5013279102	念珠菌属	门诊	女	64		2022-10-14 14:27:00	皮肤科		蒋如芬	真菌感染	指甲	手指甲
Q665	5013418575	无真菌生长	门诊	女	70		2022-10-21 14:42:00	带状疱疹		陈海江	甲癣	脚趾甲
Q673	5013431840	无真菌生长	门诊	女	16		2022-10-22 09:56:00	皮肤科		张长宋	脂溢性皮炎,细菌性毛囊炎	皮屑
Q667	5013420327	无真菌生长	门诊	男	29		2022-10-21 16:46:00	皮肤科		杨璐	甲癣	皮屑
Q669	5013428350	无真菌生长	门诊	女	47		2022-10-22 08:55:00	皮肤科		施天宁	甲癣	皮屑
Q664	5013417736	烟曲霉	门诊	男	24		2022-10-21 14:05:00	皮肤科		杨璐	皮疹	皮屑	面癣
Q671	5013429631	无真菌生长	门诊	男	31		2022-10-22 09:15:00	皮肤科		张长宋	甲癣,皮肤赘生物	皮屑
Q670	5013428700	无真菌生长	门诊	女	9		2022-10-22 08:59:00	皮肤科		张长宋	甲营养不良	皮屑
Q666	5013418938	无真菌生长	门诊	女	26		2022-10-21 15:00:00	皮肤科		蒋如芬	甲疾患,色素沉着的疾患	指甲
Q668	5013427252	须癣毛癣菌	门诊	男	46		2022-10-22 08:43:00	皮肤科		袁枫	皮疹	皮屑	股癣
Q672	5013429984	无真菌生长	门诊	女	30		2022-10-22 09:21:00	皮肤科		张长宋	甲营养不良	皮屑
Q819	5014204598	无真菌生长	门诊	男	34		2022-12-01 16:09:00	皮肤科		郑擎	甲癣	皮屑
Q833	5014304398	念珠菌属	门诊	女	42		2022-12-07 08:43:00	皮肤科		张小央	脚癣	皮屑	脚趾甲
Q829	5014271055	无真菌生长	门诊	女	21		2022-12-05 11:12:00	皮肤科		潘日宇	甲癣	皮屑
Q812	5014187769	无真菌生长	门诊	女	19		2022-11-30 13:45:00	皮肤科		潘日宇	甲癣,痤疮	皮屑
Q840	5014334694	无真菌生长	门诊	女	57		2022-12-08 16:33:00	皮肤科		陈海江	甲癣	指甲
Q817	5014202932	无真菌生长	门诊	女	51		2022-12-01 14:14:00	皮肤科		郑擎	甲癣	皮屑
Q830	5014273259	念珠菌属	门诊	女	65		2022-12-05 14:02:00	皮肤科		蒋如芬	真菌感染,甲沟炎	指甲	手指甲
Q838	5014316896	无真菌生长	门诊	女	24		2022-12-07 16:06:00	皮肤科		杨璐	皮疹	皮屑
Q839	5014334086	无真菌生长	门诊	男	35		2022-12-08 15:51:00	皮肤科		张长宋	掌跖脓疱病,银屑病,甲营养不良	皮屑
Q836	5014314875	念珠菌属	门诊	女	31		2022-12-07 14:23:00	皮肤科		杨璐	皮疹	皮屑	手 脚趾甲
Q835	5014314429	念珠菌属	门诊	女	69		2022-12-07 14:09:00	皮肤科		张小央	甲癣,扩张孔	皮屑	手 脚趾甲
Q818	5014203711	念珠菌属	门诊	女	28		2022-12-01 14:54:00	皮肤科		戚颖	甲癣	皮屑	脚趾甲
102	5014296139	念珠菌属	门诊	女	82		2022-12-06 15:21:00	腹膜透析		边学燕	腹膜透析,高磷酸盐血症,肾性贫血,营养不良,高血压,糖尿病	皮屑	体癣
Q826	5014229830	无真菌生长	门诊	男	3		2022-12-03 09:46:00	皮肤科		陈海江	甲疾患	指甲
Q808	5014170546	无真菌生长	门诊	男	57		2022-11-29 14:12:00	性病科		蒋如芬	甲沟炎	指甲
Q827	5014233548	无真菌生长	门诊	女	30		2022-12-03 11:13:00	皮肤科		郑擎	甲癣	皮屑
Q816	5014197578	无真菌生长	门诊	男	29		2022-12-01 09:27:00	皮肤科		张长宋	脂溢性皮炎,细菌性毛囊炎,头癣	皮屑
Q822	5014216501	无真菌生长	门诊	女	35		2022-12-02 11:12:00	皮肤科		蒋如芬	甲癣	脚趾甲
Q824	5014218088	无真菌生长	门诊	女	36		2022-12-02 13:53:00	皮肤科		杨璐	皮疹	皮屑
Q825	5014220480	无真菌生长	门诊	女	8		2022-12-02 16:30:00	皮肤科		郑擎	甲营养不良,甲癣	皮屑
Q813	5014189615	红色毛癣菌	门诊	女	43		2022-11-30 15:33:00	皮肤科		周萍	甲癣	指甲	手 脚趾甲
Q820	5014212658	无真菌生长	门诊	男	32		2022-12-02 09:24:00	皮肤科		潘日宇	甲癣	皮屑
Q821	5014213337	无真菌生长	门诊	女	41		2022-12-02 09:38:00	皮肤科		郑擎	甲癣	皮屑
Q841	5014345215	无真菌生长	门诊	女	25		2022-12-09 10:02:00	皮肤科		蒋如芬	甲疾患	指甲
Q814	5014189721	石膏样小孢子菌	门诊	男	22		2022-11-30 15:41:00	皮肤科		杨璐	甲癣	皮屑	手 脚趾甲
Q810	5014172375	无真菌生长	门诊	女	32		2022-11-29 15:36:00	皮肤科		王思涵	甲癣	皮屑
Q837	5014316367	念珠菌属	门诊	男	61		2022-12-07 15:33:00	皮肤科		俞颖哲	皮肤真菌感染	皮屑	手指甲
Q831	5014275142	无真菌生长	门诊	女	45		2022-12-05 15:27:00	黄褐斑		张小央	皮脂腺囊肿	皮屑
Q809	5014171677	念珠菌属	门诊	男	60		2022-11-29 14:55:00	皮肤科		王思涵	甲癣	皮屑	手指甲
Q815	5014194265	无真菌生长	门诊	女	61		2022-12-01 08:25:00	皮肤科		郑擎	甲癣	皮屑
Q832	5014296248	红色毛癣菌	门诊	女	42		2022-12-06 15:28:00	皮肤科		杨璐	甲癣	皮屑	手 脚趾甲
Q823	5014216674	念珠菌属	门诊	女	36		2022-12-02 11:21:00	皮肤科		陈海江	带状疱疹	指甲	面癣 体癣
Q811	5014178279	无真菌生长	门诊	女	43		2022-11-30 08:28:00	皮肤科		张小央	趾甲下出血	皮屑
Q127	5015316151	无真菌生长	门诊	女	47		2023-01-27 15:25:00	皮肤科		袁枫	甲疾患	皮屑
Q129	5015316253	无真菌生长	门诊	女	10		2023-01-27 15:36:00	皮肤科		袁枫	面癣	皮屑
Q124	5015300125	无真菌生长	门诊	女	35		2023-01-26 14:57:00	皮肤科		杨璐	皮疹	皮屑
Q128	5015316210	念珠菌属	门诊	男	6		2023-01-27 15:31:00	皮肤科		袁枫	甲疾患	皮屑	手指甲
102	5015404161	无真菌生长	门诊	女	44		2023-02-01 15:42:00	妇科		欧积岚	急性阴道炎	皮屑
Q134	5015326833	无真菌生长	门诊	女	34		2023-01-28 10:33:00	皮肤科		范欣	甲癣,甲沟炎	皮屑
Q145	5015390739	无真菌生长	门诊	男	62		2023-02-01 08:24:00	皮肤科		蒋如芬	湿疹,甲疾患	皮屑
Q149	5015404398	无真菌生长	门诊	女	16		2023-02-01 15:57:00	皮肤科		俞颖哲	甲疾患	指甲
Q130	5015322421	红色毛癣菌	门诊	女	15		2023-01-28 08:55:00	皮肤科		范欣	咬指甲	指甲	手指甲
Q131	5015324454	红色毛癣菌	门诊	男	1		2023-01-28 09:32:00	皮肤科		郑擎	甲癣	皮屑	手指甲
Q132	5015325270	无真菌生长	门诊	女	53		2023-01-28 09:51:00	皮肤科		范欣	甲癣	皮屑
Q133	5015325692	念珠菌属	门诊	男	68		2023-01-28 10:00:00	皮肤科		张长宋	甲癣	皮屑	手 脚趾甲
Q140	5015369348	趾间毛癣菌	门诊	女	59		2023-01-31 08:15:00	皮肤科		施天宁	甲癣	皮屑	脚趾甲
Q125	5015300666	无真菌生长	门诊	男	29			皮肤科		俞颖哲	湿疹,甲疾患	指甲
Q143	5015389117	无真菌生长	门诊	男	32		2023-02-01 08:04:00	皮肤科		张小央	湿疹	皮屑
Q135	5015329620	念珠菌属	门诊	女	51		2023-01-28 14:13:00	皮肤科		范欣	甲癣	皮屑	手指甲
Q136	5015329729	须癣毛癣菌	门诊	女	46		2023-01-28 14:19:00	皮肤科		陈海江	甲癣	指甲	手 脚趾甲
Q137	5015331467	无真菌生长	门诊	男	26		2023-01-28 16:39:00	皮肤科		张长宋	甲癣	皮屑
Q123	5015290413	无真菌生长	门诊	女	42		2023-01-26 08:18:00	皮肤科		范欣	黄褐斑,甲癣	皮屑
Q148	5015400131	无真菌生长	门诊	男	51		2023-02-01 11:10:00	皮肤科		张小央	蜂窝织炎	皮屑
Q147	5015395914	红色毛癣菌	门诊	女	49		2023-02-01 09:34:00	皮肤科		蒋如芬	真菌感染,甲沟炎	指甲	手指甲
Q122	5015286334	无真菌生长	门诊	男	32		2023-01-25 14:45:00	皮肤科		张长宋	脂溢性皮炎,细菌性毛囊炎,甲癣	皮屑
Q141	5015378057	无真菌生长	门诊	女	74		2023-01-31 10:10:00	皮肤科		张小央	甲癣,皮炎	皮屑
Q142	5015382898	红色毛癣菌	门诊	女	29		2023-01-31 13:59:00	皮肤科		张长宋	甲癣	皮屑	手 脚趾甲
Q121	5015250917	红色毛癣菌	门诊	男	85		2023-01-20 14:55:00	皮肤科		杨璐	脱发	皮屑	体癣
Q144	5015389716	聚多曲霉	门诊	男	14		2023-02-01 08:12:00	皮肤科		蒋如芬	甲疾患	皮屑	脚趾甲 面癣
Q146	5015394204	聚多曲霉	门诊	男	8		2023-02-01 09:07:00	皮肤科		张小央	皮炎	皮屑	脚趾甲
Q126	5015315432	趾间毛癣菌	门诊	女	48		2023-01-27 14:37:00	皮肤科		袁枫	甲疾患	皮屑	脚趾甲
Q306	5016229987	念珠菌属	门诊	女	39		2023-03-12 10:53:00	皮肤科		蒋如芬	甲癣	指甲	手 脚趾甲
Q313	5016265957	无真菌生长	门诊	女	54		2023-03-13 15:54:00	皮肤科		周萍	甲癣	指甲
Q311	5016254563	念珠菌属	门诊	女	62		2023-03-13 09:51:00	皮肤科		蒋如芬	甲癣	指甲	手指甲
Q296	5016161176	红色毛癣菌	门诊	女	60		2023-03-10 08:55:00	皮肤科		蒋如芬	甲沟炎,真菌感染	指甲	手指甲
Q300	5016197501	念珠菌属	门诊	女	22		2023-03-11 10:49:00	皮肤科		范欣	甲癣	皮屑	脚趾甲
Q303	5016215955	紫色毛癣菌	门诊	男	8		2023-03-12 08:30:00	皮肤科		陆凌怡	脂溢性皮炎	皮屑	头癣
Q310	5016253652	趾间毛癣菌	门诊	女	51		2023-03-13 09:42:00	皮肤科		蒋如芬	甲癣	皮屑	脚趾甲
Q301	5016203898	石膏样小孢子菌	门诊	男	40		2023-03-11 14:46:00	特应性皮炎		施天宁	甲癣	皮屑	手 脚趾甲
Q297	5016175170	红色酵母菌	门诊	男	34		2023-03-10 15:45:00	皮肤科		杨璐	甲癣	皮屑	手指甲
Q299	5016193546	无真菌生长	门诊	男	21		2023-03-11 09:50:00	皮肤科		张长宋	甲营养不良	皮屑
Q302	5016206300	念珠菌属	门诊	女	13		2023-03-11 16:24:00	皮肤科		张长宋	甲营养不良	皮屑	手 脚趾甲
Q288	5016120645	互隔链格孢菌	门诊	女	79		2023-03-08 14:29:00	皮肤科		蒋如芬	真菌感染	皮屑	脚趾甲
Q292	5016142183	念珠菌属	门诊	女	72		2023-03-09 10:40:00	皮肤科		张长宋	甲癣	皮屑	手 脚趾甲
Q314	5016275656	红色毛癣菌	门诊	女	52		2023-03-14 08:19:00	皮肤科		蒋如芬	甲癣	皮屑	手指甲
Q308	5016235704	无真菌生长	门诊	女	20		2023-03-12 14:38:00	皮肤科		陆凌怡	甲癣	皮屑
Q289	5016121647	须癣毛癣菌	门诊	女	50		2023-03-08 15:01:00	皮肤科		范欣	皮炎,甲癣	皮屑	脚趾甲
Q295	5016149370	须癣毛癣菌	门诊	男	73		2023-03-09 16:21:00	皮肤科		陈海江	甲癣	指甲	手 脚趾甲
Q307	5016231447	红色毛癣菌	门诊	女	21		2023-03-12 11:21:00	皮肤科		戚颖	手癣	皮屑	手癣
Q291	5016136837	须癣毛癣菌	门诊	女	29		2023-03-09 09:18:00	皮肤科		范欣	甲癣	皮屑	脚趾甲
Q294	5016147170	红色毛癣菌	门诊	男	64		2023-03-09 14:51:00	皮肤科		张长宋	甲癣	皮屑	手指甲
Q315	5016281612	趾间毛癣菌	门诊	女	32		2023-03-14 09:10:00	皮肤科		俞颖哲	甲疾患	皮屑	脚趾甲
Q309	5016253087	无真菌生长	门诊	男	51		2023-03-13 09:34:00	黄褐斑		张小央	湿疹	皮屑
Q312	5016262348	无真菌生长	门诊	男	21		2023-03-13 13:56:00	皮肤科		蒋如芬	真菌感染	指甲
Q293	5016142779	黑曲霉复合群	门诊	男	29		2023-03-09 10:56:00	皮肤科		陈海江	甲癣	指甲	手 脚趾甲
Q304	5016223894	无真菌生长	门诊	女	29		2023-03-12 09:38:00	皮肤科		陆凌怡	甲癣	皮屑
Q298	5016175545	念珠菌属	门诊	女	37		2023-03-10 16:05:00	皮肤科		范欣	甲癣	皮屑	脚趾甲
Q290	5016135517	无真菌生长	门诊	女	34		2023-03-09 09:02:00	皮肤科		袁枫	甲疾患	皮屑
Q305	5016229287	念珠菌属	门诊	女	22		2023-03-12 10:40:00	皮肤科		戚颖	甲癣	皮屑	脚趾甲
