# Supplementary material for: Epidemiology and fungal species distribution of onychomycosis and other superficial mycoses in the coastal city of Ningbo, China
Source: Front Fungal Biol. 2026 Apr 2;7:1716554. doi: 10.3389/ffunb.2026.1716554 (PMC13083107; doi:10.3389/ffunb.2026.1716554)
Supplement: Supplementary file 2 [file Table2.xls]

## Sheet: 结果统计 (1)
采集时间	就诊类型	样本号	条码号	性别	年龄	科室	样本类型	项目结果	诊断	感染部位 体癣，股癣，甲癣（区分手指甲、脚趾甲），足癣，手癣，头癣，面癣，口腔，花斑癣
2023-04-30 11:14:40	门诊	Q525	5017519889	男	33岁	青春痘痤疮	皮屑	红色酵母菌	脚癣	足癣
2023-04-30 14:55:21	门诊	Q528	5017523712	女	55岁	皮肤科	皮屑	无真菌生长	甲癣
2023-05-05 16:14:11	门诊	Q551	5017655940	女	20岁	皮肤科	皮屑	无真菌生长	皮疹
2023-04-29 14:41:04	门诊	Q524	5017497129	女	17	皮肤科	皮屑	无真菌生长	甲营养不良
2023-05-05 16:24:04	门诊	Q552	5017656086	男	45岁	皮肤科	皮屑	红色酵母菌	甲疾患	指甲
2023-05-03 14:04:49	门诊	Q542	5017606794	女	21岁	皮肤科	皮屑	无真菌生长	甲癣
2023-04-29 10:48:34	门诊	102	5017492902	女	38	中医胃肠门诊	大便	无真菌生长	胃溃疡,胃痞病(可选词：胃痞),脾胃不和证(可选词：脾胃气滞证；中焦不和证)
2023-05-01 07:58:16	门诊	Q530	5017530851	女	22岁	皮肤科	皮屑	无真菌生长	甲癣
2023-05-05 10:13:04	门诊	103	5017649423	男	65	中医科	大便	无真菌生长	肺恶性肿瘤,肺癌
2023-04-30 13:47:45	门诊	Q527	5017522105	女	14岁	皮肤科	皮屑	无真菌生长	皮疹
2023-04-30 15:46:21	门诊	Q529	5017524824	女	36岁	皮肤科	皮屑	无真菌生长	甲癣
2023-05-02 09:25:28	门诊	Q535	5017568817	男	74岁	皮肤科	皮屑	念珠菌属	湿疹,真菌感染	股癣
2023-05-02 09:08:14	门诊	101	5017567327	男	25	中医胃肠门诊	大便	无真菌生长	乏力,虚劳类病(可选词：虚劳；虚劳病),气虚证
2023-05-02 09:46:25	门诊	Q536	5017570415	男	31岁	皮肤科	皮屑	念珠菌属	湿疹	手癣 足癣
2023-05-02 11:11:48	门诊	Q538	5017575143	女	25岁	皮肤科	指甲	无真菌生长	甲癣
2023-04-29 10:49:57	门诊	Q522	5017492951	女	33	皮肤科	皮屑	烟曲霉	甲癣	脚趾甲
2023-05-02 09:37:54	门诊	102	5017569832	男	26	中医胃肠门诊	大便	无真菌生长	腹痛
2023-05-01 08:06:47	门诊	Q531	5017532043	男	11岁	皮肤科	皮屑	毛廯菌属	甲疾患	脚趾甲
2023-05-01 09:24:06	门诊	Q532	5017540307	女	39岁	皮肤科	皮屑	烟曲霉	真菌感染	脚趾甲
2023-05-05 15:51:07	门诊	Q550	5017655635	女	59岁	皮肤科	皮屑	念珠菌属	甲癣	手指甲
2023-04-29 13:30:47	门诊	Q523	5017495298	女	23	皮肤科	皮屑	石膏样小孢子菌	雀斑,脂溢性角化病
2023-05-05 14:13:01	门诊	Q548	5017653781	女	53岁	皮肤科	指甲	无真菌生长	皮肤赘生物,甲癣
2023-05-05 07:58:51	门诊	Q546	5017638992	女	53岁	皮肤科	皮屑	犬小孢子菌	皮炎,甲癣	手指甲
2023-05-05 14:37:21	门诊	Q549	5017654296	女	73岁	皮肤科	皮屑	烟曲霉	甲疾患	脚趾甲
2023-05-05 13:43:20	门诊	Q547	5017653021	女	21岁	皮肤科	指甲	烟曲霉	甲癣	手指甲、脚趾甲
2023-04-30 13:42:20	门诊	Q526	5017521938	女	16岁	皮肤科	皮屑	无真菌生长	湿疹,皮炎
2023-05-03 08:10:11	门诊	Q540	5017589801	女	62岁	皮肤科	皮屑	烟曲霉	甲癣	甲癣
2023-05-02 09:45:49	门诊	Q537	5017570376	男	52岁	皮肤科	指甲	烟曲霉	甲癣	脚趾甲
2023-05-02 14:13:01	门诊	Q539	5017578619	男	35岁	皮肤科	皮屑	无真菌生长	甲营养不良
2023-05-01 10:17:04	门诊	Q533	5017544141	女	30岁	黄褐斑	皮屑	无真菌生长	色素沉着的疾患
2023-05-04 16:17:47	门诊	Q545	5017632959	女	60岁	皮肤科	皮屑	念珠菌属	甲癣	手指甲、脚趾甲
2023-05-03 14:20:52	门诊	Q543	5017607236	女	24岁	皮肤科	皮屑	念珠菌属少量	甲疾患	脚趾甲
2023-05-02 07:52:21	门诊	Q534	5017558663	女	20岁	皮肤科	皮屑	无真菌生长	甲营养不良
2023-04-29 11:15:20	门诊	103	5017493994	男	20	中医胃肠门诊	大便	无真菌生长	胃肠功能紊乱,肠道菌群失调
2023-05-04 15:50:57	门诊	Q544	5017632405	女	35岁	皮肤科	皮屑	烟曲霉	皮疹	手指甲
2023-05-03 09:12:11	门诊	Q541	5017596598	女	71岁	皮肤科	皮屑	无真菌生长	甲癣
2023-04-27 09:21:49	门诊	Q516	5017443625	女	27岁	皮肤科	皮屑	无真菌生长	甲营养不良
2023-04-28 16:28:53	门诊	Q521	5017475014	男	39	皮肤科	皮屑	烟曲霉	甲癣	脚趾甲
2023-04-26 13:46:14	门诊	Q512	5017428610	男	65	皮肤科	皮屑	无真菌生长	甲癣
2023-04-23 09:12:03	门诊	Q505	5017348199	女	28	皮肤科	皮屑	无真菌生长	皮炎,痤疮
2023-04-22 16:28:48	门诊	Q504	5017337124	男	61	皮肤科	皮屑	念珠菌属	甲癣	手指甲、脚趾甲
2023-04-23 09:39:20	门诊	Q507	5017350381	女	61	青春痘痤疮	皮屑	烟曲霉	脚癣,湿疹	足癣
2023-04-24 10:58:30	门诊	Q510	5017378130	女	55	皮肤科	指甲	烟曲霉	甲癣	脚趾甲
2023-04-27 13:48:04	门诊	Q518	5017450579	女	52岁	皮肤科	皮屑	无真菌生长	甲癣
2023-04-26 13:51:17	门诊	Q513	5017428771	男	69	皮肤科	指甲	无真菌生长	甲沟炎
2023-04-23 09:16:36	门诊	Q506	5017348672	女	49	皮肤科	指甲	石膏样小孢子菌	甲癣	脚趾甲
2023-04-23 13:56:08	门诊	Q508	5017357973	女	42	皮肤科	皮屑	石膏样毛癣菌	甲癣	手指甲
2023-04-27 08:57:38	门诊	101	5017441486	女	67	消化内科	大便	念珠菌属	胃炎,肠道菌群失调
2023-04-27 08:03:11	门诊	Q515	5017436422	男	58	皮肤科	皮屑	烟曲霉	湿疹,甲癣	手指甲
2023-04-24 10:28:26	门诊	Q509	5017376843	女	45	皮肤科	指甲	红色毛癣菌	湿疹,甲癣	甲癣
2023-04-27 10:14:41	门诊	Q517	5017446662	男	61	皮肤科	皮屑	念珠菌属	手癣,甲癣	手癣 足癣
2023-04-27 13:51:19	门诊	Q519	5017450666	女	33岁	皮肤科	皮屑	无真菌生长	皮疹
2023-04-25 09:42:33	门诊	Q511	5017398209	女	28	皮肤科	指甲	无真菌生长	甲癣,过敏性皮炎
2023-04-22 14:53:37	门诊	Q503	5017335112	男	27	皮肤科	皮屑	无真菌生长	甲癣
2023-04-28 15:13:04	门诊	Q520	5017473955	男	40岁	皮肤科	指甲	无真菌生长	甲癣
2023-04-17 09:45:14	门诊	Q479	5017203561	女	25	皮肤科	指甲	石膏样毛癣菌	脱发,真菌感染	脚趾甲
2023-04-19 08:43:43	门诊	Q490	5017250394	女	47	皮肤科	皮屑	无真菌生长	皮炎
2023-04-22 09:44:17	门诊	Q499	5017326113	女	32	皮肤科	皮屑	无真菌生长	皮疹
2023-04-18 15:13:57	门诊	Q485	5017239497	男	29	皮肤科	皮屑	无真菌生长	皮疹
2023-04-18 16:30:53	门诊	Q486	5017240968	女	36	皮肤科	皮屑	石膏样毛癣菌	甲癣	手指甲
2023-04-17 08:26:21	门诊	Q478	5017196224	女	50	皮肤科	指甲	无真菌生长	甲疾患,甲沟炎
2023-04-17 15:24:19	门诊	Q482	5017213003	女	24	皮肤科	指甲	无真菌生长	甲癣,甲沟炎
2023-04-18 11:01:06	门诊	Q484	5017234039	女	43	皮肤科	皮屑	念珠菌属	甲癣	手指甲
2023-04-16 10:25:24	门诊	Q474	5017179694	男	24	皮肤科	皮屑	烟曲霉	皮疹	手指甲、脚趾甲
2023-04-16 10:14:31	门诊	Q473	5017178831	女	23	皮肤科	皮屑	烟曲霉	甲癣	手指甲、脚趾甲
2023-04-20 16:27:14	门诊	Q493	5017288906	男	20	皮肤科	皮屑	念珠菌属	甲癣	手指甲、脚趾甲
2023-04-19 08:26:58	门诊	Q488	5017248445	男	26	皮肤科	皮屑	红色毛癣菌	甲癣	脚趾甲
2023-04-19 08:39:35	门诊	Q489	5017249902	女	66	皮肤科	皮屑	念珠菌属	特应性皮炎	手指甲、脚趾甲
2023-04-19 14:37:02	住院	103	6005736406	男	61	呼吸与危重症医学科	穿刺液	无真菌生长	重症肺炎
2023-04-19 08:17:47	门诊	Q487	5017247498	女	34	皮肤科	皮屑	烟曲霉	甲癣,日光性荨麻疹	脚趾甲
2023-04-17 14:29:09	门诊	Q481	5017211504	女	24	皮肤科	脚趾甲	石膏样毛癣菌	甲癣,甲沟炎	脚趾甲
2023-04-22 10:18:43	门诊	Q500	5017328235	男	29	皮肤科	皮屑	红色酵母菌	甲癣	脚趾甲
2023-04-19 10:41:28	门诊	102	5017258717	男	25	中医胃肠门诊	大便	无真菌生长	胃炎,胃痞病(可选词：胃痞)
2023-04-19 09:03:35	门诊	Q491	5017252062	女	58	皮肤科	皮屑	无真菌生长	湿疹
2023-04-22 13:33:58	门诊	Q502	5017332766	女	24	皮肤科	皮屑	无真菌生长	甲癣,脱发
2023-04-18 10:26:28	门诊	Q483	5017232564	女	21	皮肤科	皮屑	无真菌生长	痤疮,甲癣
2023-04-21 15:36:46	门诊	Q496	5017311123	女	51	皮肤科	皮屑	无真菌生长	甲疾患
2023-04-21 16:11:49	门诊	Q497	5017311728	女	36	皮肤科	指甲	烟曲霉	甲癣	脚趾甲
2023-04-16 14:49:02	门诊	Q476	5017186605	男	15	糖尿病足专病	皮屑	烟曲霉	分枝杆菌病,甲床炎	足癣
2023-04-21 15:02:50	门诊	Q494	5017310352	男	66	皮肤科	皮屑	烟曲霉	皮疹	股癣
2023-04-21 15:08:09	门诊	Q495	5017310528	女	50	皮肤科	皮屑	无真菌生长	皮疹
2023-04-16 13:41:35	门诊	Q475	5017184630	女	37	皮肤科	皮屑	念珠菌属	甲疾患	手指甲、脚趾甲
2023-04-17 14:22:28	门诊	Q480	5017211346	男	33	面部皮炎	皮屑	无真菌生长	皮炎
2023-04-19 15:40:10	门诊	Q492	5017265415	女	6	皮肤科	指甲	无真菌生长	甲疾患
2023-04-17 08:21:35	门诊	Q477	5017195708	男	25	皮肤科	指甲	无真菌生长	甲癣
2023-08-28 15:40:17	门诊	Q1079	5020646883	男	47岁	皮肤科	皮屑	念珠菌属	真菌感染	足癣
2023-08-30 08:32:31	门诊	Q1087	5020680558	男	52岁	皮肤科	皮屑	热带念珠菌	甲癣	手指甲、脚趾甲
2023-08-26 09:52:43	门诊	Q1072	5020581910	女	30岁	皮肤科	皮屑	无真菌生长	皮疹
2023-08-29 08:29:38	门诊	Q1081	5020656394	女	28岁	皮肤科	皮屑	无真菌生长	甲癣
2023-08-27 16:57:08	门诊	Q1076	5020622863	女	53岁	皮肤科	皮屑	红色毛癣菌	甲癣	手指甲、脚趾甲
2023-08-25 13:59:30	门诊	Q1068	5020563668	男	41岁	皮肤科	皮屑	无真菌生长	斑块状银屑病,银屑病
2023-08-25 14:38:56	门诊	Q1069	5020564625	男	29岁	皮肤科	皮屑	无真菌生长	甲疾患
2023-08-30 09:41:01	门诊	Q1088	5020685988	女	43岁	皮肤激光科	待检物	念珠菌属	甲营养不良	手指甲、脚趾甲
2023-08-25 11:22:32	门诊	Q1067	5020561589	女	13岁	皮肤科	皮屑	毛癣菌属	甲疾患	脚趾甲
2023-08-28 16:02:15	门诊	Q1080	5020647353	男	30岁	皮肤科	皮屑	无真菌生长	甲疾患
2023-08-29 13:42:33	门诊	Q1083	5020668234	男	53岁	皮肤科	皮屑	无真菌生长	湿疹
2023-08-25 08:27:12	门诊	Q1065	5020550587	女	6岁	皮肤科	皮屑	无真菌生长	甲癣
2023-08-29 10:30:44	门诊	Q1082	5020665046	男	32岁	皮肤科	皮屑	黑曲霉复合群	甲癣	手指甲、脚趾甲
2023-08-29 14:45:49	门诊	Q1084	5020670188	女	20岁	皮肤激光科	皮屑	无真菌生长	甲癣
2023-08-29 15:05:04	门诊	Q1085	5020670700	女	54岁	皮肤科	皮屑	粘状丝孢酵母	甲癣,脚癣	足癣
2023-08-30 10:17:33	门诊	Q1089	5020688076	女	31岁	皮肤科	待检物	无真菌生长	甲疾患
2023-08-26 11:18:21	门诊	Q1073	5020586337	女	6岁	皮肤科	皮屑	犬小孢子菌	脓癣	头癣
2023-08-28 09:37:21	门诊	Q1078	5020636828	女	7岁	皮肤科	皮屑	无真菌生长	甲疾患
2023-08-29 16:19:26	门诊	Q1086	5020672017	男	61岁	皮肤科	皮屑	星状丝孢酵母	皮疹	股癣
2023-08-26 08:11:08	门诊	Q1071	5020572748	女	37岁	皮肤科	皮屑	念珠菌属	皮疹	手癣
2023-08-26 11:31:58	门诊	Q1074	5020586788	男	20岁	皮肤科	皮屑	无真菌生长	皮疹
2023-08-28 08:06:15	门诊	Q1077	5020628332	男	66岁	黄褐斑	皮屑	毛癣菌属	特应性皮炎	头癣
2023-08-27 16:39:14	门诊	Q1075	5020622553	男	34岁	皮肤科	待检物	无真菌生长	甲疾患
2023-08-25 09:29:03	门诊	Q1066	5020556092	男	41岁	皮肤科	皮屑	无真菌生长	甲疾患
2023-08-25 15:11:57	门诊	Q1070	5020565283	男	32岁	皮肤科	皮屑	念珠菌属	甲癣,慢性荨麻疹	手指甲、脚趾甲
2023-09-28 08:53:49	门诊	102	5021433063	男	39岁	中医胃肠门诊	大便	无真菌生长	肠功能紊乱
2023-09-29 14:17:40	门诊	Q1261	5021472456	女	42岁	皮肤科	皮屑	念珠菌属	甲癣	手指甲、脚趾甲
2023-09-29 15:47:36	门诊	Q1262	5021475152	男	17岁	皮肤科	皮屑	无真菌生长	皮疹
2023-09-27 09:51:22	门诊	Q1253	5021414115	女	42岁	皮肤科	皮屑	念珠菌属，丝孢酵母属	真菌感染	手指甲、脚趾甲
2023-09-27 10:24:17	门诊	Q1254	5021416193	女	55岁	皮肤科	皮屑	无真菌生长	体癣
2023-09-27 10:24:21	门诊	Q1255	5021416199	女	55岁	皮肤科	皮屑	念珠菌属	体癣	体癣
2023-09-27 10:36:07	门诊	Q1256	5021416700	女	53岁	皮肤激光科	皮屑	无真菌生长	趾甲下出血
2023-09-27 10:41:12	门诊	Q1257	5021416905	男	36岁	皮肤科	皮屑	无真菌生长	股癣
2023-09-27 13:48:28	门诊	Q1258	5021419642	女	34岁	皮肤科	皮屑	无真菌生长	甲癣
2023-09-27 15:14:23	门诊	Q1259	5021421716	女	42岁	皮肤科	皮屑	念珠菌属	甲疾患	脚趾甲
2023-09-27 08:38:38	门诊	Q1252	5021408203	男	57岁	皮肤科	皮屑	无真菌生长	湿疹,真菌感染
2023-09-28 08:17:56	门诊	101	5021429286	男	39岁	中医胃肠门诊	大便	无真菌生长	胃炎,胃痞病(可选词：胃痞)
2023-09-29 16:58:12	门诊	Q1263	5021476374	男	53岁	皮肤科	皮屑	无真菌生长	真菌感染
2023-09-28 14:41:24	门诊	Q1260	5021444133	女	21岁	皮肤科	皮屑	无真菌生长	甲营养不良
2023-04-15 15:39:30	门诊	Q469	5017158932	女	68	皮肤科	皮屑	无真菌生长	甲营养不良
2023-04-15 10:45:51	门诊	Q468	5017152805	女	23	皮肤科	皮屑	无真菌生长	甲癣
2023-04-14 10:57:22	门诊	Q462	5017128887	女	46		皮屑	石膏样毛癣菌	咨询	手癣
2023-04-15 15:57:40	门诊	Q470	5017159194	女	38	特应性皮炎	皮屑	念珠菌属	特应性皮炎,痤疮	体癣
2023-04-16 08:50:46	门诊	Q471	5017170894	女	51	皮肤科	皮屑	红色酵母菌	湿疹,手癣	手癣
2023-04-16 09:03:47	门诊	Q472	5017172202	男	52	皮肤科	皮屑	无真菌生长	甲疾患
2023-04-13 13:56:21	门诊	Q460	5017108168	女	31	性病科	皮屑	无真菌生长	甲癣
2023-04-15 09:56:41	门诊	Q466	5017149973	女	46	皮肤科	皮屑	烟曲霉	疣,甲癣	手指甲
2023-04-13 15:03:11	门诊	Q461	5017109976	男	36	皮肤科	皮屑	无真菌生长	甲沟炎
2023-04-15 10:12:27	门诊	Q467	5017151057	女	23	皮肤科	皮屑	烟曲霉	甲癣	手指甲、脚趾甲
2023-04-15 08:50:18	门诊	Q464	5017144202	女	37	皮肤科	皮屑	石膏样小孢子菌	甲癣,股癣	手指甲、脚趾甲
2023-04-13 14:57:09	门诊	104	5017109793	男	52	中医胃肠门诊	大便	无真菌生长	慢性胃炎,肠功能紊乱,反流性食管炎,胃胀气
2023-04-15 09:17:31	门诊	Q465	5017146913	男	25	皮肤科	皮屑	无真菌生长	甲癣
2023-04-14 14:05:59	门诊	Q463	5017131757	男	38	皮肤科	皮屑	无真菌生长	皮脂腺囊肿
2023-04-13 13:49:50	门诊	Q459	5017107952	男	37	皮肤科	皮屑	念珠菌属	皮疹	股癣
2023-09-23 09:48:31	门诊	Q1234	5021308354	女	21岁	皮肤科	皮屑	无真菌生长	痤疮
2023-09-24 11:24:27	门诊	Q1242	5021341741	女	21岁	皮肤科	皮屑	丝状真菌	真菌感染	脚趾甲
2023-09-22 13:38:17	门诊	Q1229	5021289536	男	27岁	皮肤科	待检物	毛癣菌属	甲癣	脚趾甲
2023-09-21 09:18:14	门诊	Q1222	5021258188	女	53岁	皮肤激光科	皮屑	念珠菌属	甲沟炎,甲癣	脚趾甲
2023-09-22 13:33:10	门诊	P0001	5021289418	女	41岁	皮肤科	皮屑	无真菌生长	孢子丝菌病
2023-09-23 10:50:32	门诊	Q1235	5021312386	男	11岁	皮肤科	皮屑	无真菌生长	甲疾患
2023-09-26 11:19:33	门诊	Q1251	5021393277	男	50岁	皮肤科	皮屑	红色毛癣菌	股癣	股癣
2023-09-24 15:45:18	门诊	Q1243	5021347392	女	25岁	皮肤科	皮屑	无真菌生长	真菌感染
2023-09-25 09:51:14	门诊	Q1245	5021363744	女	63岁	皮肤科	皮屑	无真菌生长	甲疾患
2023-09-26 10:40:17	门诊	Q1250	5021391903	女	22岁	皮肤科	皮屑	念珠菌属	甲癣	脚趾甲
2023-09-26 10:09:17	门诊	Q1249	5021390471	女	34岁	皮肤科	皮屑	念珠菌属	股癣	股癣
2023-09-22 09:46:42	门诊	Q1226	5021284006	女	53岁	皮肤科	皮屑	无真菌生长	丘疹性荨麻疹,甲癣
2023-09-25 15:32:12	门诊	Q1248	5021372550	女	25岁	皮肤科	皮屑	无真菌生长	甲营养不良
2023-09-25 10:18:28	门诊	Q1246	5021365550	女	32岁	皮肤科	皮屑	无真菌生长	甲营养不良
2023-09-22 14:52:21	门诊	Q1231	5021291787	男	20岁	皮肤科	皮屑	无真菌生长	细菌性毛囊炎
2023-09-24 10:23:55	门诊	Q1241	5021338536	男	34岁	皮肤科	皮屑	念珠菌属	甲疾患	手指甲
2023-09-22 10:22:50	门诊	Q1227	5021286098	女	22岁	皮肤科	脚趾甲	无真菌生长	甲癣
2023-09-23 08:46:27	门诊	Q1233	5021303096	女	48岁	皮肤科	皮屑	黑曲霉复合群	甲癣	手指甲、脚趾甲
2023-09-24 10:03:08	门诊	Q1240	5021337150	女	59岁	青春痘痤疮	皮屑	无真菌生长	甲癣
2023-09-25 10:56:28	门诊	Q1247	5021367338	女	68岁	皮肤激光科	皮屑	无真菌生长	红皮病型药疹,神经痛,胃炎,疼痛,体癣
2023-09-23 15:56:12	门诊	Q1239	5021318715	女	46岁	皮肤科	皮屑	丝孢酵母属	寻常疣	足癣
2023-09-23 10:53:48	门诊	Q1236	5021312504	男	28岁	皮肤科	皮屑	念珠菌属	甲癣	手指甲、脚趾甲
2023-09-21 10:59:19	门诊	Q1223	5021264174	女	72岁	皮肤科	皮屑	念珠菌属	皮炎,甲癣	手指甲
2023-09-22 10:22:36	门诊	Q1228	5021286078	女	22岁	皮肤科	待检物	无真菌生长	甲癣
2023-09-21 13:54:29	门诊	Q1224	5021266651	女	46岁	皮肤科	待检物	无真菌生长	甲癣
2023-09-22 14:58:45	门诊	Q1232	5021291974	女	51岁	皮肤科	皮屑	无真菌生长	皮疹
2023-09-23 14:36:50	门诊	Q1237	5021316954	女	48岁	皮肤科	皮屑	无真菌生长	皮炎,特应性皮炎,甲营养不良
2023-09-23 15:52:03	门诊	Q1238	5021318646	女	25岁	皮肤科	皮屑	无真菌生长	甲癣
2023-09-22 14:01:29	门诊	Q1230	5021290368	男	27岁	皮肤科	皮屑	念珠菌属	局限性神经性皮炎,特应性皮炎	体癣
2023-05-16 09:39:05	门诊	Q582	5017934636	男	34岁	皮肤科	其它	念珠菌属	甲癣	手指甲
2023-05-13 08:30:33	门诊	Q570	5017841237	女	26岁	皮肤科	皮屑	烟曲霉	甲营养不良	体癣
2023-05-16 10:42:43	门诊	Q583	5017938482	男	23岁	皮肤科	皮屑	无真菌生长	真菌感染
2023-05-16 13:35:36	门诊	Q585	5017941600	女	37岁	性病科	指甲	红色毛癣菌	甲癣,淀粉样变	手指甲
2023-05-13 16:50:16	门诊	Q576	5017859293	女	60岁	皮肤科	皮屑	念珠菌属	甲癣,手癣	手指甲、脚趾甲
2023-05-16 15:28:45	门诊	Q587	5017945116	女	45岁	皮肤科	皮屑	无真菌生长	甲癣
2023-05-16 16:14:56	门诊	Q588	5017946164	女	25岁	皮肤科	皮屑	无真菌生长	甲疾患
2023-05-16 08:49:56	门诊	Q581	5017930537	男	40岁	皮肤科	皮屑	念珠菌属	甲沟炎	脚趾甲
2023-05-16 15:03:07	门诊	Q586	5017944331	男	50岁	皮肤科	皮屑	念珠菌属	甲癣	手指甲、脚趾甲
2023-05-12 13:35:33	门诊	Q567	5017828147	女	40岁	皮肤科	指甲	念珠菌属	甲癣	手指甲、脚趾甲
2023-05-17 15:47:40	门诊	Q590	5017972003	女	30岁	皮肤科	皮屑	尖孢镰刀菌复合群	甲疾患	手指甲、脚趾甲
2023-05-13 10:42:16	门诊	Q572	5017850916	男	7岁	皮肤科	皮屑	红色毛癣菌	甲疾患	脚趾甲
2023-05-14 14:53:16	门诊	Q579	5017888003	女	8岁	皮肤科	皮屑	念珠菌属	甲癣	手指甲、脚趾甲
2023-05-17 08:27:46	门诊	Q589	5017955330	女	32岁	皮肤科	皮屑	红色毛癣菌	皮炎	手指甲、脚趾甲
2023-05-15 14:28:57	门诊	Q580	5017914843	男	63岁	皮肤科	指甲	烟曲霉	真菌感染	体癣
2023-05-12 15:12:57	门诊	Q569	5017830694	女	36岁	皮肤科	皮屑	红色酵母菌	甲癣,湿疹	脚趾甲
2023-05-13 16:25:18	门诊	Q575	5017858841	男	55岁	皮肤科	皮屑	念珠菌属	甲疾患	手指甲
2023-05-12 14:16:39	门诊	Q568	5017829327	男	42岁	皮肤科	皮屑	无真菌生长	甲营养不良
2023-05-14 08:13:42	门诊	Q577	5017868116	女	33岁	皮肤科	皮屑	烟曲霉	皮疹	手指甲、脚趾甲
2023-05-13 15:22:01	门诊	Q573	5017857459	女	23岁	皮肤科	皮屑	无真菌生长	甲癣
2023-05-13 15:41:24	门诊	Q574	5017857929	男	30岁	皮肤科	皮屑	无真菌生长	甲癣
2023-05-13 09:17:59	门诊	Q571	5017845666	女	57岁	皮肤科	皮屑	烟曲霉	甲癣	脚趾甲
2023-05-14 09:55:25	门诊	Q578	5017878699	男	8岁	皮肤科	皮屑	无真菌生长	唇炎
2023-05-12 09:50:34	门诊	104	5017823072	女	54岁	胆胰消化内科	大便	无真菌生长	胃肠功能紊乱
2023-05-26 09:07:29	门诊	Q631	5018205425	女	30岁	皮肤科	皮屑	红色毛癣菌	甲癣	脚趾甲
2023-05-24 14:57:43	门诊	Q626	5018166346	男	17岁	皮肤科	皮屑	无真菌生长	甲疾患
2023-05-26 11:16:49	门诊	Q632	5018211559	男	26岁	皮肤科	皮屑	念珠菌属	甲癣	手指甲、脚趾甲
2023-05-27 11:26:35	门诊	Q637	5018234454	女	26岁	皮肤科	皮屑	互隔链格孢菌	甲疾患	脚趾甲
2023-05-24 09:38:44	门诊	Q621	5018156708	女	37岁	皮肤科	皮屑	无真菌生长	手癣,甲癣
2023-05-29 14:41:22	门诊	Q646	5018290596	女	32岁	皮肤科	脚趾甲	黑曲霉复合群	甲癣	脚趾甲
2023-05-24 15:03:17	门诊	Q627	5018166563	男	16岁	皮肤科	皮屑	丝状真菌	皮疹	股癣
2023-05-24 15:18:39	门诊	Q628	5018166953	女	41岁	皮肤科	皮屑	无真菌生长	湿疹
2023-05-24 14:33:57	门诊	Q625	5018165619	女	24岁	皮肤科	皮屑	无真菌生长	甲疾患
2023-05-27 09:13:39	住院	101	6006191112	男	76岁	骨科运动医学科	穿刺液	无真菌生长	膝关节痛
2023-05-25 14:17:15	门诊	Q630	5018191151	女	26岁	皮肤科	皮屑	无真菌生长	甲癣,甲营养不良
2023-05-27 09:32:01	门诊	Q634	5018229215	男	46岁	皮肤科	皮屑	无真菌生长	甲营养不良
2023-05-28 10:24:51	门诊	Q641	5018258000	男	34岁	皮肤科	皮屑	念珠菌属	甲癣	手指甲、脚趾甲
2023-05-28 15:03:19	门诊	Q642	5018264905	女	22岁	皮肤科	皮屑	无真菌生长	甲癣
2023-05-28 16:16:44	门诊	Q643	5018266358	女	60岁	皮肤科	皮屑	无真菌生长	甲癣
2023-05-27 09:47:01	门诊	Q635	5018230177	女	24岁	皮肤科	皮屑	无真菌生长	甲营养不良
2023-05-25 09:35:58	门诊	Q629	5018183193	女	29岁	皮肤科	皮屑	念珠菌属	甲癣	手指甲、脚趾甲
2023-05-28 08:36:44	门诊	Q639	5018249200	女	16岁	皮肤科	皮屑	无真菌生长	皮疹
2023-05-27 15:17:55	门诊	Q638	5018238665	男	43岁	皮肤科	皮屑	丝状真菌	甲癣	手指甲、脚趾甲
2023-05-29 10:51:36	门诊	Q644	5018285544	男	21岁	皮肤科	皮屑	无真菌生长	甲癣
2023-05-29 13:44:06	门诊	Q645	5018288837	女	63岁	皮肤科	皮屑	趾间毛癣菌	甲癣	手指甲
2023-05-25 10:47:04	门诊	103	5018187312	男	54岁	中医胃肠门诊	大便	无真菌生长	腹痛
2023-05-26 16:30:40	门诊	Q633	5018216730	女	34岁	皮肤科	脚趾甲	聚多曲霉	脂溢性皮炎,脱发,甲疾患	脚趾甲
2023-05-29 15:10:47	门诊	Q647	5018291319	女	50岁	皮肤科	皮屑	念珠菌属	湿疹,甲疾患	脚趾甲
2023-05-23 15:48:38	门诊	Q620	5018139087	女	19岁	皮肤科	皮屑	趾间毛癣菌	瘢痕疙瘩,甲癣	脚趾甲
2023-05-24 09:48:19	门诊	Q623	5018157311	女	40岁	皮肤科	皮屑	无真菌生长	甲疾患
2023-05-24 09:52:55	门诊	Q624	5018157598	女	40岁	皮肤科	皮屑	无真菌生长	甲癣
2023-05-27 10:21:51	门诊	Q636	5018232072	男	12岁	皮肤科	皮屑	无真菌生长	甲疾患
2023-05-28 09:00:26	门诊	Q640	5018251377	女	27岁	皮肤科	皮屑	无真菌生长	甲癣,离心性环状红斑
2023-05-24 09:42:35	门诊	Q622	5018156934	女	52岁	皮肤科	皮屑	无真菌生长	甲癣
2023-06-05 15:33:11	门诊	Q612	5018476376	女	75岁	皮肤科	指甲	无真菌生长	甲癣
2023-06-10 10:52:05	门诊	Q632	5018595513	女	40岁	皮肤科	皮屑	无真菌生长	甲癣
2023-06-05 13:52:13	门诊	101	5018473634	女	55岁	中医胃肠门诊	大便	无真菌生长	胃炎,肠功能紊乱
2023-06-10 16:14:43	门诊	Q636	5018602472	男	8岁	皮肤科	皮屑	无真菌生长	甲疾患
2023-06-07 15:22:06	门诊	Q617	5018528655	女	36岁	皮肤科	皮屑	无真菌生长	甲疾患
2023-06-09 16:01:37	门诊	Q629	5018575580	女	43岁	皮肤科	脚趾甲	无真菌生长	甲癣
2023-06-06 13:27:31	门诊	104	5018499467	女	24岁	中医胃肠门诊	大便	无真菌生长	感染性胃肠炎
2023-06-06 08:38:58	门诊	103	5018487475	男	27岁	中医胃肠门诊	大便	无真菌生长	肠功能紊乱,腹痛
2023-06-08 09:58:09	门诊	Q622	5018545722	男	60岁	皮肤科	皮屑	无真菌生长	甲癣
2023-06-03 13:42:56	住院	102	6006284764	男	79岁	急诊病房	大便	无真菌生长	感染性发热
2023-06-09 16:33:56	门诊	Q630	5018576067	女	16岁	皮肤科	皮屑	石膏样小孢子菌	甲癣	手指甲、脚趾甲
2023-06-10 11:26:22	门诊	Q633	5018596975	女	33岁	皮肤科	皮屑	无真菌生长	皮疹
2023-06-09 14:16:00	门诊	Q627	5018573325	男	18岁	皮肤科	皮屑	无真菌生长	皮疹
2023-06-08 10:20:31	门诊	Q624	5018546822	女	56岁	皮肤科	皮屑	红色毛癣菌	甲癣	手指甲、脚趾甲
2023-06-08 08:14:11	门诊	Q621	5018536742	女	60岁	皮肤科	皮屑	念珠菌属	甲癣	手指甲、脚趾甲
2023-06-10 16:47:21	门诊	Q637	5018602993	女	36岁	皮肤科	皮屑	无真菌生长	甲癣
2023-06-09 15:49:59	门诊	Q628	5018575355	女	30岁	皮肤科	皮屑	无真菌生长	甲疾患
2023-06-09 16:35:26	门诊	Q631	5018576073	男	32岁	皮肤科	脚趾甲	红色酵母菌	甲癣	脚趾甲
2023-06-07 13:51:18	门诊	Q616	5018526174	男	58岁	皮肤科	皮屑	无真菌生长	斑块状银屑病
2023-06-06 16:29:21	门诊	Q615	5018503805	女	41岁	皮肤科	皮屑	无真菌生长	甲疾患
2023-06-08 10:06:50	门诊	Q623	5018546166	男	20岁	皮肤科	皮屑	无真菌生长	甲癣
2023-06-07 15:35:49	门诊	Q619	5018528983	男	21岁	皮肤科	皮屑	无真菌生长	甲癣
2023-06-06 16:22:03	门诊	Q614	5018503698	女	38岁	皮肤科	皮屑	念珠菌属	甲癣	手指甲、脚趾甲
2023-06-07 16:30:13	门诊	Q620	5018530030	女	35岁	皮肤科	指甲	念珠菌属	甲癣	脚趾甲
2023-06-10 14:06:05	门诊	Q634	5018599289	女	33岁	皮肤科	皮屑	无真菌生长	湿疹
2023-06-07 15:27:32	门诊	Q618	5018528807	男	27岁	皮肤科	皮屑	红色毛癣菌	皮疹	足癣
2023-06-08 14:14:41	门诊	Q625	5018550760	男	38岁	皮肤科	皮屑	念珠菌属	甲癣	手指甲、脚趾甲
2023-06-10 14:36:19	门诊	Q635	5018600215	男	39岁	皮肤科	皮屑	烟曲霉	甲沟炎	脚趾甲
2023-06-23 08:45:21	门诊	Q697	5018917240	男	15岁	皮肤科	皮屑	念珠菌属	甲沟炎,甲癣	脚趾甲
2023-06-17 16:01:09	门诊	Q668	5018780759	女	27岁	青春痘痤疮	指甲	无真菌生长	甲癣,痤疮
2023-06-17 16:06:17	门诊	Q669	5018780858	女	22岁	皮肤科	皮屑	烟曲霉	甲癣	手指甲、脚趾甲
2023-06-20 09:30:15	门诊	Q679	5018844728	男	60岁	皮肤科	皮屑	无真菌生长	甲癣
2023-06-22 16:54:56	门诊	Q695	5018907915	女	26岁	皮肤科	皮屑	无真菌生长	痤疮
2023-06-20 10:31:24	门诊	Q680	5018848228	女	30岁	皮肤科	指甲	念珠菌属	甲癣	脚趾甲
2023-06-17 14:51:57	门诊	Q666	5018779205	男	49岁	皮肤科	皮屑	无真菌生长	甲营养不良
2023-06-19 09:44:57	门诊	Q675	5018822381	女	24岁	皮肤科	皮屑	无真菌生长	甲营养不良
2023-06-22 16:06:12	门诊	Q694	5018907027	女	24岁	银屑病	皮屑	无真菌生长	甲疾患
2023-06-19 09:54:12	门诊	Q676	5018823122	女	23岁	皮肤科	皮屑	念珠菌属	甲沟炎	手指甲
2023-06-19 09:59:06	门诊	Q677	5018823378	男	51岁	黄褐斑	皮屑	烟曲霉	体癣	体癣
2023-06-19 08:55:01	门诊	Q673	5018818446	男	27岁	皮肤科	皮屑	烟曲霉	甲癣	手指甲、脚趾甲
2023-06-22 15:42:45	门诊	Q693	5018906523	女	38岁	皮肤科	皮屑	无真菌生长	脂溢性皮炎,细菌性毛囊炎
2023-06-21 14:26:44	门诊	Q691	5018875896	男	14岁	皮肤科	皮屑	无真菌生长	皮疹
2023-06-20 15:10:38	门诊	Q682	5018853399	男	29岁	皮肤科	皮屑	无真菌生长	皮疹
2023-06-18 10:33:34	门诊	Q670	5018800253	男	59岁	皮肤科	指甲	黑曲霉复合群	甲癣	手指甲
2023-06-21 10:50:28	门诊	Q689	5018871536	女	61岁	皮肤科	皮屑	无真菌生长	甲癣
2023-06-21 09:30:24	门诊	Q687	5018867330	男	43岁	皮肤科	皮屑	无真菌生长	湿疹,特应性皮炎
2023-06-23 10:11:34	门诊	101	5018924555	女	60岁	中医胃肠门诊	大便	无真菌生长	胃炎,肠功能紊乱,胃痞病(可选词：胃痞),脾胃不和证(可选词：脾胃气滞证；中焦不和证)
2023-06-20 15:28:26	门诊	Q683	5018853817	女	64岁	皮肤激光科	皮屑	无真菌生长	扁平苔藓，其他的,银屑病，其他的,甲癣
2023-06-17 13:43:29	门诊	Q665	5018777389	女	16岁	青春痘痤疮	指甲	须癣毛癣菌	痤疮,饮食性锌缺乏	面癣
2023-06-21 14:48:44	门诊	Q692	5018876405	女	49岁	皮肤科	皮屑	念珠菌属	甲癣	手癣
2023-06-20 15:49:53	住院	Q684	6006472915	男	83岁	内分泌科	皮屑	红色毛癣菌	2型糖尿病	体癣
2023-06-20 14:49:03	门诊	101	5018852949	男	26岁	中医胃肠门诊	大便	无真菌生长	急性肠炎
2023-06-21 09:02:52	门诊	Q686	5018865419	女	33岁	皮肤科	指甲	念珠菌属	黑素细胞痣,甲癣	脚趾甲
2023-06-21 09:36:13	门诊	Q688	5018867755	女	21岁	皮肤科	皮屑	念珠菌属	真菌感染	脚趾甲
2023-06-18 16:01:53	门诊	Q672	5018808038	女	23岁	皮肤科	皮屑	红色毛癣菌	毛囊角化病	脚趾甲
2023-06-17 15:53:34	门诊	Q667	5018780562	女	35岁	皮肤科	皮屑	烟曲霉	脚癣,甲癣	手癣
2023-06-18 11:13:28	门诊	Q671	5018802318	男	29岁	皮肤科	指甲	无真菌生长	甲癣,皮疹
2023-06-21 13:52:14	门诊	Q690	5018874741	女	71岁	皮肤科	皮屑	无真菌生长	带状疱疹,头面颈部皮肤感染,真菌感染
2023-06-23 08:26:53	门诊	Q696	5018915305	男	19岁	皮肤科	皮屑	无真菌生长	甲癣
2023-06-19 09:17:19	门诊	Q674	5018820290	男	38岁	皮肤科	皮屑	念珠菌属	甲癣	手指甲、脚趾甲
2023-06-20 14:51:37	门诊	Q681	5018853035	男	28岁	皮肤科	皮屑	无真菌生长	甲疾患
2023-06-19 14:23:00	门诊	Q678	5018829628	男	39岁	皮肤科	指甲	无真菌生长	脚癣,甲癣
2023-07-02 11:06:21	门诊	Q753	5019147048	男	30岁	皮肤科	指甲	无真菌生长	甲癣
2023-06-30 16:05:20	门诊	Q739	5019097318	男	25岁	皮肤科	皮屑	尖孢镰刀菌复合群	皮疹	足癣
2023-07-01 08:31:45	门诊	Q740	5019105126	男	32岁	皮肤科	皮屑	无真菌生长	皮炎
2023-07-05 08:10:13	门诊	Q773	5019211786	女	52岁	皮肤科	指甲	无真菌生长	甲疾患
2023-07-03 14:09:43	门诊	Q761	5019175747	男	27岁	青春痘痤疮	皮屑	无真菌生长	瘢痕,痤疮,甲疾患
2023-07-04 11:18:49	门诊	Q768	5019199168	男	26岁	皮肤科	指甲	无真菌生长	甲癣,疣
2023-07-04 14:33:28	门诊	Q770	5019202427	男	43岁	皮肤激光科	皮屑	粘状丝孢酵母	脚癣	脚癣
2023-07-03 16:41:13	门诊	Q763	5019178743	女	54岁	青春痘痤疮	皮屑	念珠菌属	皮肤真菌感染,甲癣	甲癣
2023-07-03 11:13:42	门诊	101	5019173260	男	44岁	中医胃肠门诊	大便	无真菌生长	肠功能紊乱
2023-07-04 10:57:17	门诊	Q767	5019198422	男	52岁	皮肤科	皮屑	无真菌生长	甲疾患
2023-07-02 08:41:46	门诊	Q751	5019135001	女	76岁	皮肤科	皮屑	念珠菌属	甲癣,甲沟炎	手指甲、脚趾甲
2023-07-03 11:23:55	门诊	Q758	5019173659	男	29岁	皮肤科	指甲	念珠菌属	甲癣	脚趾甲
2023-07-01 10:01:43	门诊	Q741	5019113292	男	6岁	皮肤科	指甲	无真菌生长	甲癣
2023-07-02 15:57:48	门诊	Q754	5019153287	男	26岁	皮肤科	皮屑	无真菌生长	痣,痤疮
2023-07-03 09:46:09	门诊	Q755	5019168705	男	36岁	黄褐斑	皮屑	念珠菌属	甲癣,色素沉着的疾患,湿疹	面癣
2023-07-01 10:03:57	门诊	Q742	5019113399	女	4岁	皮肤科	皮屑	念珠菌属	甲癣	脚趾甲
2023-07-04 13:51:45	门诊	Q769	5019201121	女	37岁	皮肤激光科	皮屑	无真菌生长	皮疹,甲癣,过敏性皮炎
2023-07-03 13:50:24	门诊	Q760	5019175310	女	66岁	青春痘痤疮	皮屑	念珠菌属	甲癣	手指甲、脚趾甲
2023-07-02 08:18:36	门诊	Q750	5019131971	女	30岁	青春痘痤疮	皮屑	红色毛癣菌	脚癣,甲癣	脚癣，脚趾甲
2023-07-01 13:40:28	门诊	Q745	5019119445	男	38岁	皮肤科	皮屑	无真菌生长	皮疹
2023-06-29 15:48:03	门诊	Q736	5019074346	女	13岁	皮肤科	皮屑	无真菌生长	甲癣
2023-07-04 09:16:44	门诊	Q765	5019192400	男	54岁	皮肤科	皮屑	无真菌生长	湿疹,手癣
2023-07-04 15:22:30	门诊	Q771	5019203653	女	46岁	皮肤激光科	皮屑	念珠菌属	瘢痕疙瘩,脚癣	脚癣
2023-07-04 08:49:27	门诊	Q764	5019189707	女	42岁	皮肤科	皮屑	念珠菌属	甲癣	脚趾甲
2023-07-03 13:42:18	门诊	Q759	5019175007	男	15岁	皮肤科	指甲	无真菌生长	甲疾患,疣,痤疮
2023-07-01 11:28:33	门诊	Q744	5019117909	女	34岁	皮肤科	皮屑	无真菌生长	甲癣
2023-07-04 15:44:55	门诊	Q772	5019204076	男	47岁	皮肤科	皮屑	无真菌生长	皮疹
2023-06-29 15:39:01	门诊	Q735	5019074147	女	25岁	皮肤科	皮屑	无真菌生长	丘疹
2023-06-29 14:25:28	门诊	Q732	5019072615	女	34岁	皮肤科	皮屑	无真菌生长	甲癣
2023-07-01 10:20:44	门诊	Q743	5019114499	女	58岁	皮肤科	皮屑	红色酵母菌	甲癣	手指甲、脚趾甲
2023-06-30 09:04:48	门诊	Q737	5019085571	女	15岁	皮肤科	皮屑	无真菌生长	甲癣
2023-07-05 08:17:59	门诊	Q774	5019212751	女	39岁	皮肤科	指甲	无真菌生长	甲癣
2023-06-29 14:01:28	门诊	Q731	5019071892	女	29岁	皮肤科	皮屑	无真菌生长	瘢痕,躯干皮肤感染
2023-07-01 16:53:50	门诊	Q749	5019123740	女	26岁	皮肤科	皮屑	无真菌生长	脱发
2023-06-29 15:22:10	门诊	Q734	5019073900	男	1岁	特应性皮炎	皮屑	无真菌生长	甲疾患
2023-07-01 14:35:58	门诊	Q747	5019121131	女	32岁	皮肤科	皮屑	无真菌生长	皮疹
2023-07-03 14:24:26	门诊	Q762	5019176111	男	59岁	皮肤科	指甲	念珠菌属	甲疾患	手指甲
2023-07-03 10:19:13	门诊	Q756	5019170940	女	36岁	皮肤科	指甲	无真菌生长	皮肤肿物,甲癣
2023-07-02 09:57:28	门诊	Q752	5019142982	男	8岁	皮肤科	指甲	无真菌生长	甲疾患
2023-07-04 09:17:27	门诊	Q766	5019192357	男	54岁	皮肤科	皮屑	足烟曲霉	湿疹,手癣	手癣 足癣
2023-07-01 14:18:25	门诊	Q746	5019120655	女	58岁	皮肤科	皮屑	无真菌生长	皮疹
2023-07-01 16:47:08	门诊	Q748	5019123677	女	34岁	皮肤科	皮屑	念珠菌属	甲营养不良	手指甲、脚趾甲
2023-06-29 15:03:52	门诊	Q733	5019073511	女	59岁	皮肤科	皮屑	无真菌生长	皮疹
2023-06-30 14:04:40	门诊	Q738	5019094758	男	35岁	皮肤科	指甲	毛廯菌属	甲癣	脚趾甲
2023-07-03 10:53:42	门诊	Q757	5019172445	女	44岁	黄褐斑	皮屑	念珠菌属	股癣	股癣
2023-07-17 15:15:02	门诊	Q850	5019539316	女	15岁	皮肤科	皮屑	无真菌生长	甲癣
2023-07-17 14:23:08	门诊	Q848	5019537558	男	27岁	皮肤科	皮屑	无真菌生长	甲疾患
2023-07-12 16:28:08	门诊	Q817	5019411696	男	6岁	皮肤科	指甲	无真菌生长	甲疾患
2023-07-13 14:46:39	门诊	Q821	5019433893	男	18岁	皮肤科	指甲	红色毛癣菌	甲癣	手指甲、脚趾甲
2023-07-17 15:06:48	门诊	Q849	5019539070	女	20岁	面部皮炎	皮屑	无真菌生长	真菌感染
2023-07-18 10:25:33	门诊	Q851	5019560121	男	21岁	皮肤科	指甲	无真菌生长	甲疾患
2023-07-14 14:44:40	门诊	Q824	5019456364	女	69岁	皮肤科	皮屑	无真菌生长	皮下肿物,真菌感染
2023-07-13 13:40:06	门诊	Q819	5019432088	男	16岁	皮肤科	皮屑	念珠菌属	甲癣	手指甲、脚趾甲
2023-07-15 09:27:26	门诊	Q830	5019471950	女	4岁	皮肤科	皮屑	无真菌生长	甲营养不良,脚癣
2023-07-14 08:45:49	门诊	Q822	5019444657	男	36岁	皮肤科	皮屑	须癣毛癣菌	甲癣	手指甲、脚趾甲
2023-07-16 08:26:02	门诊	Q838	5019492555	男	41岁	皮肤科	指甲	无真菌生长	真菌感染
2023-07-15 10:11:32	门诊	Q831	5019475079	男	4岁	皮肤科	皮屑	无真菌生长	甲癣
2023-07-16 11:06:45	门诊	Q839	5019506663	女	18岁	皮肤科	指甲	无真菌生长	甲癣
2023-07-15 15:39:00	门诊	Q837	5019482692	女	30岁	皮肤科	皮屑	烟曲霉	甲疾患	脚趾甲
2023-07-15 14:03:19	门诊	Q834	5019480585	女	4岁	皮肤科	皮屑	无真菌生长	甲营养不良
2023-07-14 16:45:43	门诊	Q826	5019458253	女	24岁	皮肤科	指甲	无真菌生长	甲癣
2023-07-14 13:30:30	门诊	107	5019454554	女	25岁	中医科	大便	无真菌生长	肠功能紊乱,月经调节,月经后期
2023-07-17 09:29:33	门诊	16	5019527648	女	52岁	全科(网)	皮屑	涂片阴性	湿疹,手癣,一般性检查，其他的	手癣
2023-07-15 11:01:45	门诊	Q833	5019477838	女	51岁	皮肤科	指甲	茄病镰刀菌复合群	甲癣	手指甲、脚趾甲
2023-07-17 08:56:12	门诊	Q842	5019524820	男	16岁	皮肤科	指甲	念珠菌属	甲疾患	手指甲
2023-07-15 09:09:23	门诊	Q827	5019470471	女	25岁	皮肤科	皮屑	烟曲霉	甲癣	脚趾甲
2023-07-16 14:28:50	门诊	Q841	5019510955	女	8岁	皮肤科	指甲	无真菌生长	甲疾患,痣
2023-07-15 09:20:20	门诊	Q829	5019471384	女	53岁	皮肤科	皮屑	无真菌生长	皮疹
2023-07-13 13:54:20	门诊	Q820	5019432483	女	34岁	皮肤科	指甲	念珠菌属	甲癣	手指甲
2023-07-17 13:57:16	门诊	Q845	5019536654	女	52岁	皮肤科	指甲	毛廯菌属	甲癣	脚趾甲
2023-07-17 14:00:13	门诊	Q846	5019536721	女	51岁	皮肤科	皮屑	念珠菌属	甲癣	手指甲、脚趾甲
2023-07-13 11:05:27	门诊	Q818	5019430620	女	11岁	皮肤科	皮屑	无真菌生长	甲癣,甲沟炎
2023-07-15 09:11:15	门诊	Q828	5019470698	女	30岁	皮肤科	皮屑	无真菌生长	甲癣
2023-07-14 15:22:46	门诊	Q825	5019457071	女	37岁	皮肤科	指甲	尖孢镰刀菌复合群	甲癣	脚趾甲
2023-07-17 14:11:13	门诊	Q847	5019537194	男	59岁	面部皮炎	皮屑	念珠菌属	体癣	面癣
2023-07-17 11:01:00	门诊	Q844	5019533330	女	45岁	黄褐斑	皮屑	红色毛癣菌	甲癣	体癣
2023-07-15 15:33:41	门诊	Q836	5019482606	女	23岁	皮肤科	皮屑	须癣毛癣菌	甲癣	手指甲、脚趾甲
2023-07-17 09:19:34	门诊	Q843	5019526824	男	59岁	皮肤科	指甲	念珠菌属	甲癣	手指甲
2023-07-14 14:23:48	门诊	Q823	5019455857	女	79岁	皮肤科	指甲	念珠菌属	甲沟炎,甲疾患	手癣
2023-07-16 11:11:44	门诊	Q840	5019506928	女	62岁	皮肤科	指甲	无真菌生长	甲癣
2023-07-15 10:50:03	门诊	Q832	5019477384	女	28岁	皮肤科	皮屑	念珠菌属	甲癣	手指甲
2023-07-15 08:02:25	门诊	108	5019463742	男	68岁	中医科	大便	无真菌生长	肠功能紊乱
2023-07-15 15:01:18	门诊	Q835	5019481973	男	18岁	皮肤科	皮屑	念珠菌属	皮疹	股癣
2023-08-07 09:41:44	门诊	Q964	5020074199	女	32岁	全科(网)	皮屑	无真菌生长	一般性检查，其他的
2023-08-05 08:18:37	门诊	Q957	5020007258	女	59岁	皮肤科	皮屑	无真菌生长	甲癣,甲沟炎
2023-08-05 09:32:49	门诊	Q958	5020014350	女	21岁	皮肤科	皮屑	毛癣菌属	斑块状银屑病
2023-08-08 14:08:07	门诊	Q973	5020109605	男	59岁	皮肤科	皮屑	念珠菌属	甲疾患	手指甲
2023-08-07 08:20:36	门诊	Q963	5020066154	女	51岁	皮肤科	皮屑	黑曲霉复合群	白斑病，不可归类在他处者,甲癣	手癣
2023-08-07 14:23:04	门诊	Q967	5020083072	男	31岁	青春痘痤疮	皮屑	无真菌生长	甲疾患
2023-08-03 14:44:05	门诊	Q949	5019974309	女	19岁	皮肤科	皮屑	无真菌生长	皮炎,瘢痕,脚癣
2023-08-04 13:53:39	门诊	Q953	5019996888	男	53岁	皮肤科	皮屑	无真菌生长	甲疾患
2023-08-07 10:12:11	门诊	Q965	5020076729	男	39岁	黄褐斑	皮屑	无真菌生长	甲癣
2023-08-08 11:14:40	门诊	Q972	5020107031	女	41岁	皮肤科	皮屑	无真菌生长	甲癣
2023-08-09 08:18:29	门诊	Q976	5020120920	男	14岁	皮肤科	皮屑	无真菌生长	唇炎,饮食性锌缺乏
2023-08-03 15:13:41	门诊	Q951	5019975060	女	24岁	皮肤科	皮屑	无真菌生长	甲癣
2023-08-07 13:51:55	门诊	Q969	5020082189	男	49岁	面部皮炎	皮屑	无真菌生长	股癣,马拉色菌毛囊炎,过敏性皮炎,扩张孔
2023-08-08 15:41:06	门诊	Q975	5020112015	女	55岁	皮肤科	皮屑	念珠菌属	甲癣	手指甲
2023-08-04 15:53:50	住院	106	6007050942	男	80岁	心血管内科三	穿刺液	无真菌生长	舌咽神经痛
2023-08-04 09:44:27	门诊	Q952	5019990891	女	5岁	皮肤科	皮屑	无真菌生长	甲癣
2023-08-03 14:55:04	门诊	Q950	5019974592	女	9岁	皮肤科	皮屑	无真菌生长	甲营养不良
2023-08-06 16:48:26	门诊	Q961	5020058734	女	28岁	皮肤科	皮屑	镰刀菌属	甲癣	甲癣
2023-08-04 15:02:35	门诊	Q955	5019998713	女	22岁	皮肤科	皮屑	毛癣菌属	甲癣	手指甲、脚趾甲
2023-08-05 08:57:57	门诊	Q956	5020011334	男	17岁	皮肤科	皮屑	无真菌生长	甲癣
2023-08-03 11:20:29	门诊	Q948	5019971152	男	45岁	皮肤科	皮屑	红色毛癣菌	甲癣	手指甲、脚趾甲
2023-08-07 15:56:05	住院	Q974	6007095916	男	67岁	血液科一	皮屑	无真菌生长	化疗后骨髓抑制
2023-08-06 08:01:51	门诊	101	5020033229	男	64岁	全科医学门诊	大便	无真菌生长	一般性医学检查
2023-08-03 08:02:14	住院	105	6007035246	女	40岁	产科	分泌物	无真菌生长	高危妊娠监督
2023-08-08 08:04:41	门诊	Q971	5020092389	女	18岁	皮肤科	皮屑	丝状真菌	甲癣	脚趾甲
2023-08-06 13:39:31	门诊	Q960	5020053940	女	48岁	皮肤科	皮屑	无真菌生长	甲疾患,湿疹
2023-08-07 10:28:36	门诊	Q966	5020077796	女	30岁	皮肤科	皮屑	念珠菌属	甲疾患	手指甲、脚趾甲
2023-08-07 10:34:21	门诊	Q968	5020078159	女	13岁	皮肤科	皮屑	无真菌生长	甲疾患,饮食性锌缺乏
2023-08-06 09:16:58	门诊	Q959	5020042723	女	38岁	皮肤科	皮屑	无真菌生长	甲疾患
2023-08-04 14:30:01	门诊	Q954	5019997941	男	29岁	皮肤科	皮屑	无真菌生长	皮肤赘生物,皮疹
2023-08-07 16:16:48	门诊	Q970	5020085763	男	40岁	皮肤科	皮屑	无真菌生长	甲癣
2023-05-09 15:58:32	门诊	Q561	5017755129	女	58岁	皮肤科	皮屑	烟曲霉	甲沟炎,甲癣	手指甲
2023-05-08 15:21:11	门诊	102	5017728590	女	52岁	中医胃肠门诊	大便	无真菌生长	肠功能紊乱,泄泻病,脾虚证
2023-05-10 10:43:56	门诊	Q563	5017775428	女	27岁	皮肤科	皮屑	烟曲霉	甲癣
2023-05-10 13:57:33	门诊	Q565	5017778938	女	38岁	皮肤科	指甲	红色毛癣菌	甲癣	脚趾甲
2023-05-07 11:19:16	门诊	Q553	5017698383	男	38岁	青春痘痤疮	皮屑	无真菌生长	脚癣
2023-05-08 13:51:03	门诊	Q557	5017726474	女	35岁	面部皮炎	皮屑	无真菌生长	湿疹
2023-05-11 08:02:20	门诊	103	5017789135	女	50岁	中医胃肠门诊	大便	无真菌生长	胃痞病(可选词：胃痞),脾胃不和证(可选词：脾胃气滞证；中焦不和证),胃炎,幽门螺杆菌感染
2023-05-07 15:32:04	门诊	Q554	5017703885	男	56岁	皮肤科	指甲	烟曲霉	甲癣	脚趾甲
2023-05-09 10:17:39	门诊	Q559	5017747312	男	48岁	皮肤科	皮屑	无真菌生长	湿疹,特应性皮炎
2023-05-10 10:28:01	门诊	Q562	5017774608	女	74岁	皮肤科	皮屑	无真菌生长	甲营养不良
2023-05-09 09:57:28	门诊	Q558	5017746127	女	31岁	皮肤科	指甲	念珠菌属	甲癣	脚趾甲
2023-05-08 09:04:01	门诊	Q556	5017715956	女	31岁	皮肤科	皮屑	无真菌生长	皮肤肉芽肿,孢子丝菌病,上肢皮肤感染
2023-05-10 13:52:14	门诊	Q564	5017778758	女	36岁	皮肤科	皮屑	烟曲霉	甲癣	脚趾甲
2023-05-10 14:56:42	门诊	Q566	5017780848	女	29岁	皮肤科	脚趾甲	无真菌生长	甲癣
2023-05-09 14:14:39	门诊	Q560	5017752166	男	45岁	皮肤激光科	皮屑	烟曲霉	甲癣	手指甲、脚趾甲
2023-05-08 08:00:21	门诊	Q555	5017710313	女	59岁	皮肤科	指甲	念珠菌属	甲癣	手指甲
2023-05-08 11:27:15	门诊	101	5017724344	女	55岁	中医胃肠门诊	大便	白念珠菌	胃肠功能紊乱
2023-05-21 16:31:57	门诊	Q612	5018083819	女	31岁	皮肤科	皮屑	无真菌生长	甲癣
2023-05-20 11:21:15	门诊	Q604	5018045503	女	6岁	皮肤科	皮屑	无真菌生长	甲疾患
2023-05-19 09:09:57	门诊	Q597	5018011730	女	81岁	皮肤科	皮屑	无真菌生长	甲癣
2023-05-21 15:28:08	门诊	Q611	5018082195	男	14岁	皮肤科	皮屑	无真菌生长	甲疾患,逆剥
2023-05-21 08:27:28	门诊	Q606	5018060638	男	31岁	皮肤科	皮屑	红色毛癣菌	皮疹	手指甲、脚趾甲
2023-05-19 15:37:16	门诊	Q599	5018023241	男	30岁	皮肤科	皮屑	无真菌生长	黑素细胞痣
2023-05-18 15:36:08	门诊	Q594	5017998382	女	42岁	皮肤科	皮屑	无真菌生长	皮疹
2023-05-18 14:31:56	门诊	Q592	5017996580	女	34岁	皮肤科	皮屑	无真菌生长	皮肤赘生物
2023-05-20 13:34:38	门诊	Q605	5018047068	男	19岁	皮肤科	皮屑	毛癣菌属	甲癣
2023-05-20 08:13:58	门诊	Q601	5018031292	女	48岁	皮肤科	皮屑	红色酵母菌	湿疹,甲癣
2023-05-18 14:59:52	门诊	Q593	5017997443	男	29岁	皮肤科	皮屑	趾间毛廯菌	甲癣	手指甲、脚趾甲
2023-05-19 16:19:06	门诊	Q600	5018024184	女	41岁	皮肤科	皮屑	丝状真菌	湿疹,甲癣	脚趾甲
2023-05-17 14:39:40	住院	101	6006073770	男	58岁	呼吸与危重症医学科	皮屑	烟曲霉	侵袭性肺曲霉菌病
2023-05-21 16:51:57	门诊	Q613	5018084237	男	50岁	皮肤科	皮屑	无真菌生长	甲癣
2023-05-20 09:46:16	门诊	Q602	5018040095	女	1岁	皮肤科	皮屑	无真菌生长	甲疾患
2023-05-23 13:37:53	门诊	101	5018135003	女	26岁	中医胃肠门诊	大便	无真菌生长	慢性胃炎,腹痛
2023-05-21 09:18:11	门诊	Q608	5018066788	女	55岁	皮肤科	皮屑	无真菌生长	脱发,皮炎
2023-05-21 09:59:57	门诊	Q609	5018070766	女	45岁	皮肤科	皮屑	无真菌生长	甲疾患,皮炎
2023-05-20 10:26:13	门诊	Q603	5018042887	女	29岁	皮肤科	皮屑	互隔链格孢菌	甲疾患	脚趾甲
2023-05-21 10:12:37	门诊	Q610	5018071938	女	63岁	皮肤科	皮屑	念珠菌属	甲癣	手指甲、脚趾甲
2023-05-19 15:22:36	门诊	Q598	5018022848	女	40岁	皮肤科	皮屑	无真菌生长	真菌感染
2023-05-18 16:26:31	门诊	Q595	5017999498	男	54岁	皮肤科	皮屑	念珠菌属	甲癣	手指甲、脚趾甲
2023-05-18 16:36:37	门诊	Q596	5017999676	女	28岁	皮肤科	皮屑	念珠菌属	甲癣	脚趾甲
2023-05-18 13:48:04	门诊	Q591	5017995171	男	21岁	皮肤科	皮屑	烟曲霉	痤疮,甲癣
2023-05-21 08:55:23	门诊	Q607	5018064279	女	29岁	皮肤科	皮屑	无真菌生长	脱发,皮炎
2023-05-22 09:16:39	门诊	Q614	5018096883	女	45岁	黄褐斑	皮屑	黑曲霉复合群	甲癣
2023-05-22 09:20:40	门诊	Q615	5018097196	男	24岁	黄褐斑	皮屑	无真菌生长	股癣
2023-05-22 13:38:51	门诊	Q616	5018106226	男	46岁	皮肤科	皮屑	无真菌生长	甲癣
2023-05-22 13:47:34	门诊	Q617	5018106463	女	7岁	面部皮炎	皮屑	趾间毛廯菌	体癣	体癣
2023-05-22 15:59:05	门诊	Q618	5018110173	男	41岁	面部皮炎	皮屑	黑曲霉复合群	脚癣	脚癣
2023-05-22 16:33:29	门诊	Q619	5018110826	男	60岁	皮肤科	皮屑	无真菌生长	甲癣
2023-05-31 14:46:53	门诊	Q658	5018343172	女	22岁	皮肤科	皮屑	粘状丝孢酵母	湿疹	足癣
2023-05-30 14:14:33	门诊	Q651	5018315688	男	60岁	皮肤科	皮屑	念珠菌属	甲癣	手指甲
2023-05-30 15:22:10	门诊	Q653	5018317625	男	46岁	皮肤科	皮屑	念珠菌属	甲疾患	脚趾甲
2023-05-31 14:32:22	门诊	Q657	5018342808	男	37岁	皮肤科	皮屑	无真菌生长	银屑病,荨麻疹
2023-06-02 14:18:20	门诊	Q602	5018389533	男	20岁	皮肤科	指甲	无真菌生长	甲癣
2023-05-31 09:57:22	门诊	Q655	5018335524	女	53岁	皮肤科	皮屑	念珠菌属，红色毛癣菌	甲癣	甲癣
2023-06-04 10:37:01	门诊	Q608	5018441688	女	29岁	皮肤科	脚趾甲	念珠菌属	甲癣	脚趾甲
2023-05-30 14:31:59	门诊	Q652	5018316380	女	35岁	皮肤科	皮屑	无真菌生长	皮疹
2023-06-02 10:20:53	门诊	Q601	5018384832	女	33岁	皮肤科	皮屑	无真菌生长	甲癣
2023-05-31 14:18:06	门诊	Q656	5018342259	男	56岁	皮肤科	皮屑	红色毛癣菌	疣	脚趾甲
2023-06-04 16:03:19	门诊	Q611	5018450803	女	53岁	皮肤科	指甲	无真菌生长	甲癣
2023-06-03 08:37:04	门诊	Q604	5018402447	男	24岁	皮肤科	皮屑	无真菌生长	渗出性多形红斑
2023-06-01 08:22:23	门诊	Q660	5018352225	男	53岁	口腔科	皮屑	无真菌生长	牙科检查
2023-06-01 16:19:57	门诊	Q663	5018369042	男	36岁	皮肤科	指甲	出芽短梗霉	甲癣	手指甲、脚趾甲
2023-06-01 08:14:51	门诊	Q659	5018351460	男	51岁	皮肤科	皮屑	无真菌生长	甲癣
2023-05-30 10:14:42	门诊	Q648	5018310346	女	39岁	皮肤科	皮屑	无真菌生长	甲癣
2023-06-01 15:22:10	门诊	Q662	5018367848	女	20岁	皮肤科	皮屑	红色毛癣菌	甲癣	手指甲、脚趾甲
2023-06-03 08:58:36	门诊	Q605	5018404450	女	52岁	皮肤科	皮屑	无真菌生长	甲疾患
2023-06-01 10:23:59	门诊	Q661	5018361606	女	20岁	皮肤科	皮屑	无真菌生长	甲营养不良
2023-06-03 09:03:24	门诊	Q606	5018404885	女	24岁	皮肤科	皮屑	红色酵母菌	甲疾患	手指甲
2023-05-30 10:42:17	门诊	Q649	5018311510	女	29岁	皮肤科	皮屑	无真菌生长	甲疾患
2023-05-31 09:03:37	门诊	Q654	5018331455	女	39岁	皮肤科	指甲	念珠菌属	甲癣	脚趾甲
2023-06-03 09:51:54	门诊	Q607	5018408664	男	35岁	皮肤科	皮屑	无真菌生长	甲营养不良
2023-06-04 15:15:43	门诊	Q610	5018449402	女	42岁	皮肤科	指甲	无真菌生长	甲癣
2023-06-03 08:03:54	门诊	Q603	5018398446	男	51岁	皮肤科	皮屑	无真菌生长	甲癣,甲沟炎
2023-06-11 14:57:21	门诊	Q638	5018630325	男	28岁	皮肤科	皮屑	石膏样小孢子菌	甲癣	手指甲、脚趾甲
2023-06-14 14:32:04	门诊	Q653	5018707942	男	53岁	皮肤科	皮屑	无真菌生长	甲癣
2023-06-15 16:28:33	门诊	Q658	5018734589	女	39岁	性病科	皮屑	红色毛癣菌	脱发,皮炎	脚趾甲
2023-06-12 15:35:57	门诊	Q643	5018657187	男	63岁	面部皮炎	皮屑	念珠菌属	股癣,甲癣	脚趾甲
2023-06-13 14:58:03	门诊	Q646	5018682982	女	57岁	皮肤科	皮屑	无真菌生长	甲癣
2023-06-12 15:42:27	门诊	Q644	5018657342	女	43岁	面部皮炎	皮屑	黑曲霉复合群	甲癣,湿疹	脚趾甲
2023-06-13 09:22:55	门诊	Q645	5018672647	男	22岁	皮肤科	皮屑	红色毛癣菌	甲癣	手指甲、脚趾甲
2023-06-11 16:47:01	门诊	Q639	5018632743	女	29岁	皮肤科	皮屑	红色酵母菌	甲癣	手指甲、脚趾甲
2023-06-12 14:23:38	门诊	Q642	5018655460	女	27岁	青春痘痤疮	皮屑	红色酵母菌	甲癣	脚趾甲
2023-06-14 09:38:32	门诊	Q650	5018700167	女	56岁	皮肤科	皮屑	无真菌生长	真菌感染
2023-06-12 11:06:53	门诊	Q641	5018651864	男	45岁	黄褐斑	皮屑	无真菌生长	真菌感染
2023-06-14 16:53:41	门诊	Q656	5018710565	男	14岁	皮肤科	皮屑	无真菌生长	皮疹
2023-06-17 08:18:31	门诊	Q662	5018763090	女	26岁	皮肤科	皮屑	无真菌生长	皮疹
2023-06-17 08:55:47	门诊	Q664	5018766774	女	27岁	皮肤科	皮屑	烟曲霉	甲癣	手指甲、脚趾甲
2023-06-16 15:14:45	门诊	Q660	5018755711	男	61岁	皮肤科	皮屑	无真菌生长	皮疹
2023-06-17 08:51:27	门诊	Q663	5018766473	男	57岁	皮肤科	皮屑	无真菌生长	皮疹
2023-06-15 14:37:57	门诊	Q657	5018732338	男	59岁	皮肤科	皮屑	无真菌生长	甲癣
2023-06-14 15:05:07	门诊	Q655	5018708743	男	31岁	皮肤科	皮屑	无真菌生长	皮疹
2023-06-14 09:25:21	门诊	Q648	5018699145	女	69岁	皮肤科	皮屑	无真菌生长	甲癣
2023-06-14 09:33:30	门诊	Q649	5018699826	女	62岁	皮肤科	皮屑	念珠菌属	甲癣	手指甲、脚趾甲
2023-06-12 10:14:04	门诊	Q640	5018649314	女	23岁	皮肤科	脚趾甲	黑曲霉复合群	甲癣	脚趾甲
2023-06-14 14:28:29	门诊	Q652	5018707862	男	69岁	皮肤科	皮屑	丝状真菌	甲癣	手指甲、脚趾甲
2023-06-14 14:58:01	门诊	Q654	5018708572	女	59岁	皮肤科	皮屑	无真菌生长	皮疹
2023-06-14 10:20:08	门诊	Q651	5018702806	女	43岁	皮肤科	皮屑	念珠菌属	甲疾患,炎症后色素沉着过度	手指甲
2023-06-16 09:32:33	门诊	Q659	5018747513	女	36岁	皮肤科	皮屑	念珠菌属	甲癣	手指甲、脚趾甲
2023-06-16 15:29:45	门诊	Q661	5018755985	女	71岁	皮肤科	指甲	青霉属	甲癣	手指甲、脚趾甲
2023-06-26 14:02:41	门诊	Q713	5018997225	男	63岁	面部皮炎	皮屑	无真菌生长	甲癣,皮炎
2023-06-28 09:17:01	门诊	101	5019038851	女	30岁	中医胃肠门诊	大便	光滑念珠菌	肠道菌群失调,肠功能紊乱,腹胀
2023-06-28 14:20:00	门诊	Q726	5019048538	女	29岁	皮肤科	皮屑	黑曲霉复合群	甲癣	手指甲、脚趾甲
2023-06-28 10:16:38	门诊	Q723	5019042944	女	54岁	皮肤科	皮屑	无真菌生长	甲癣
2023-06-25 10:21:10	门诊	Q709	5018971514	女	41岁	青春痘痤疮	皮屑	念珠菌属	甲癣	手指甲、脚趾甲
2023-06-25 08:44:16	门诊	Q707	5018964790	男	47岁	青春痘痤疮	指甲	念珠菌属	甲癣	手指甲、脚趾甲
2023-06-25 08:44:04	门诊	Q708	5018964729	男	47岁	青春痘痤疮	脚趾甲	念珠菌属	甲癣	手指甲、脚趾甲
2023-06-23 16:11:16	门诊	Q702	5018933560	女	13岁	皮肤科	指甲	红色酵母菌	甲癣	脚趾甲
2023-06-28 14:46:48	门诊	Q727	5019049159	女	28岁	皮肤科	指甲	无真菌生长	甲癣
2023-06-28 16:04:44	门诊	Q728	5019050851	女	28岁	皮肤科	皮屑	须癣毛癣菌	皮疹	花斑癣
2023-06-28 16:58:10	门诊	Q729	5019051443	男	12岁	皮肤科	皮屑	红色毛癣菌	皮疹	股癣
2023-06-24 15:16:02	门诊	Q704	5018955205	女	25岁	皮肤科	皮屑	红色酵母菌	甲癣,酒渣鼻	手指甲、脚趾甲
2023-06-24 15:22:44	门诊	Q705	5018955352	女	31岁	皮肤科	皮屑	无真菌生长	甲营养不良
2023-06-28 14:06:33	门诊	Q725	5019048239	男	27岁	皮肤科	皮屑	青霉属	甲癣,急性尿道炎	甲癣
2023-06-23 15:12:25	门诊	Q700	5018932336	男	17岁	皮肤科	皮屑	念珠菌属	皮疹	手癣
2023-06-28 11:28:38	门诊	Q724	5019046116	女	27岁	皮肤科	皮屑	念珠菌属	皮疹	脚趾甲
2023-06-28 10:00:49	门诊	Q722	5019042075	女	41岁	皮肤科	皮屑	无真菌生长	真菌感染
2023-06-26 15:12:02	门诊	Q714	5018998984	女	18岁	皮肤科	皮屑	无真菌生长	甲癣
2023-06-26 10:42:57	门诊	Q711	5018994072	女	66岁	皮肤科	指甲	烟曲霉	甲癣	脚趾甲
2023-06-26 10:26:16	门诊	Q710	5018993437	男	71岁	皮肤科	皮屑	烟曲霉	甲癣	脚趾甲
2023-06-26 10:47:04	门诊	Q712	5018994270	男	7岁	黄褐斑	皮屑	无真菌生长	口周皮炎
2023-06-24 09:35:38	门诊	Q703	5018946146	女	20岁	皮肤科	皮屑	无真菌生长	皮疹
2023-06-23 15:33:01	门诊	Q701	5018932834	男	49岁	皮肤科	皮屑	无真菌生长	皮炎
2023-06-29 10:36:08	门诊	Q730	5019068842	男	20岁	皮肤科	皮屑	须癣毛癣菌	甲癣	手指甲、脚趾甲
2023-06-27 09:23:59	门诊	Q716	5019014271	男	28岁	皮肤科	皮屑	烟曲霉	甲癣	手指甲、脚趾甲
2023-06-27 11:15:40	门诊	Q718	5019019575	女	52岁	皮肤科	指甲	无真菌生长	甲癣
2023-06-23 14:23:08	门诊	Q699	5018930894	女	29岁	皮肤科	皮屑	烟曲霉	皮疹	脚趾甲
2023-06-24 16:47:46	门诊	Q706	5018956554	女	21岁	皮肤科	皮屑	无真菌生长	甲营养不良
2023-06-28 08:13:30	门诊	Q719	5019032391	男	60岁	皮肤科	皮屑	无真菌生长	特应性皮炎,甲营养不良
2023-06-26 16:00:25	门诊	Q715	5018999845	女	51岁	面部皮炎	皮屑	须癣毛癣菌	真菌感染	足癣
2023-06-28 09:33:31	门诊	Q721	5019040227	女	21岁	皮肤科	皮屑	趾间毛癣菌	皮疹	脚趾甲
2023-06-28 09:02:06	门诊	Q720	5019037443	女	64岁	皮肤科	皮屑	红色毛癣菌	日光性皮炎,手癣	手癣
2023-06-23 14:09:41	门诊	Q698	5018930461	女	37岁	皮肤科	皮屑	无真菌生长	湿疹,甲癣
2023-08-02 11:21:03	门诊	Q945	5019946928	男	23岁	皮肤科	皮屑	念珠菌属	甲癣	脚趾甲
2023-07-28 15:39:37	门诊	Q914	5019819977	女	37岁	皮肤科	皮屑	粘状丝孢酵母	真菌感染	脚趾甲
2023-07-31 09:10:51	门诊	Q928	5019886380	女	44岁	黄褐斑	皮屑	无真菌生长	皮炎,脚癣
2023-08-01 07:58:26	门诊	103	5019906588	女	39岁	中医胃肠门诊	大便	无真菌生长	肠功能紊乱
2023-07-30 09:35:46	门诊	Q922	5019859590	男	37岁	皮肤科	皮屑	无真菌生长	真菌感染
2023-08-01 09:26:06	门诊	Q936	5019914706	女	27岁	荨麻疹门诊	皮屑	聚多曲霉	甲癣	脚趾甲
2023-07-31 08:45:41	门诊	Q927	5019884112	女	60岁	皮肤科	皮屑	无真菌生长	甲癣,饮食性锌缺乏
2023-07-29 10:16:17	门诊	Q916	5019834889	女	29岁	皮肤科	皮屑	无真菌生长	甲癣
2023-07-31 10:03:05	门诊	Q929	5019890418	男	61岁	皮肤科	皮屑	无真菌生长	甲疾患
2023-08-01 10:18:48	门诊	Q938	5019918174	女	48岁	皮肤科	皮屑	红色毛癣菌	体癣,手癣,脚癣,甲癣	体癣,手癣,脚癣,甲癣
2023-07-31 14:10:41	门诊	Q932	5019897277	男	16岁	面部皮炎	皮屑	无真菌生长	特应性皮炎
2023-08-02 15:47:56	门诊	Q947	5019951743	男	20岁	皮肤科	皮屑	无真菌生长	甲癣
2023-07-30 10:52:20	门诊	Q924	5019865419	男	6岁	青春痘痤疮	皮屑	念珠菌属	一般性检查，其他的	手癣
2023-08-02 15:11:54	门诊	102	5019951016	女	60岁	中医胃肠门诊	大便	白念珠菌	腹痛,糖尿病	体癣
2023-07-31 16:30:37	门诊	Q935	5019900776	男	60岁	面部皮炎	皮屑	念珠菌属	皮炎,面癣	面癣
2023-07-31 15:12:01	门诊	102	5019899088	男	25岁	中医科	大便	无真菌生长	肠功能紊乱
2023-07-29 14:50:04	门诊	Q919	5019840817	女	39岁	皮肤科	皮屑	无真菌生长	皮疹
2023-07-29 14:04:24	门诊	Q917	5019839686	女	51岁	皮肤科	皮屑	念珠菌属	甲疾患	脚趾甲
2023-07-29 14:19:08	门诊	Q918	5019839979	男	30岁	皮肤科	皮屑	无真菌生长	甲癣
2023-08-02 09:22:25	门诊	Q942	5019940534	男	24岁	皮肤科	皮屑	无真菌生长	甲癣
2023-08-02 14:17:42	门诊	Q946	5019949476	男	61岁	皮肤科	待检物	念珠菌属	甲癣	手指甲
2023-08-02 10:08:35	门诊	Q944	5019943923	女	21岁	皮肤科	皮屑	无真菌生长	痤疮
2023-07-31 14:43:41	门诊	Q933	5019898388	女	17岁	面部皮炎	皮屑	无真菌生长	急性荨麻疹
2023-08-02 08:50:24	门诊	101	5019937685	男	59岁	中医胃肠门诊	大便	无真菌生长	肠功能紊乱
2023-08-02 09:55:26	门诊	Q943	5019942951	女	52岁	皮肤科	皮屑	无真菌生长	脂溢性角化病,甲癣,皮炎
2023-08-01 15:04:34	门诊	104	5019925175	男	24岁	中医胃肠门诊	大便	无真菌生长	肠功能紊乱
2023-08-01 15:58:49	门诊	Q940	5019926562	男	28岁	皮肤科	皮屑	无真菌生长	皮疹
2023-07-28 12:00:04	门诊	101	5019816622	女	30岁	中医科	大便	无真菌生长	肠功能紊乱
2023-08-01 15:26:24	门诊	Q939	5019925893	男	21岁	皮肤科	皮屑	无真菌生长	甲癣
2023-07-30 15:05:22	门诊	Q925	5019872413	女	41岁	皮肤科	皮屑	无真菌生长	甲癣
2023-08-01 10:03:15	门诊	Q937	5019917278	女	12岁	皮肤科	皮屑	无真菌生长	甲癣
2023-08-02 08:42:58	门诊	Q941	5019936879	男	58岁	皮肤科	皮屑	无真菌生长	甲癣
2023-07-31 16:04:28	门诊	Q934	5019900358	女	24岁	皮肤科	皮屑	无真菌生长	甲癣
2023-07-30 09:26:15	门诊	Q921	5019858647	女	49岁	皮肤科	皮屑	念珠菌属	甲癣	脚趾甲
2023-07-31 13:53:21	门诊	Q930	5019896760	女	13岁	皮肤科	皮屑	无真菌生长	斑秃
2023-07-31 13:56:27	门诊	Q931	5019896877	男	69岁	皮肤科	皮屑	无真菌生长	真菌感染
2023-07-29 09:53:16	门诊	Q915	5019833716	女	22岁	皮肤科	皮屑	无真菌生长	甲癣,黑素细胞痣
2023-07-30 10:23:25	门诊	Q923	5019863622	女	76岁	皮肤科	皮屑	念珠菌属	甲癣	手指甲、脚趾甲
2023-07-29 16:30:19	门诊	Q920	5019842605	男	17岁	皮肤科	皮屑	无真菌生长	甲癣,股癣
2023-08-24 10:40:17	门诊	Q1060	5020535379	女	33岁	皮肤科	皮屑	无真菌生长	甲癣
2023-08-23 10:27:23	门诊	Q1055	5020510642	男	76岁	皮肤科	皮屑	黑曲霉复合群	甲癣	手指甲
2023-08-24 13:40:38	门诊	Q1061	5020538053	女	59岁	皮肤科	皮屑	念珠菌属	甲癣,甲沟炎	脚趾甲
2023-08-24 14:08:07	门诊	Q1062	5020538751	女	31岁	皮肤科	皮屑	无真菌生长	甲营养不良
2023-08-24 14:22:03	门诊	105	5020539191	男	72岁	中医胃肠门诊	大便	光滑念珠菌一颗	糖尿病,腹胀,腹胀病
2023-08-20 10:28:02	门诊	Q1033	5020429949	男	30岁	皮肤科	皮屑	无真菌生长	甲疾患
2023-08-21 11:18:58	门诊	Q1041	5020459787	女	36岁	皮肤科	皮屑	无真菌生长	甲疾患
2023-08-20 14:24:46	门诊	Q1036	5020436157	女	42岁	皮肤科	皮屑	无真菌生长	皮疹
2023-08-20 10:51:11	门诊	Q1034	5020431489	男	7岁	皮肤科	皮屑	犬小孢子菌	化脓性汗腺炎	体癣
2023-08-21 10:10:22	门诊	Q1039	5020456344	女	45岁	皮肤科	皮屑	红色毛癣菌	甲疾患	手指甲
2023-08-22 10:25:17	门诊	Q1048	5020485169	女	31岁	皮肤科	皮屑	烟曲霉	甲癣,甲沟炎	脚趾甲
2023-08-20 08:41:59	门诊	Q1032	5020419817	女	27岁	皮肤科	皮屑	无真菌生长	甲癣
2023-08-20 16:51:57	门诊	Q1038	5020439514	男	62岁	皮肤科	皮屑	无真菌生长	甲疾患
2023-08-20 11:22:17	门诊	Q1035	5020432950	男	32岁	皮肤科	皮屑	无真菌生长	甲癣
2023-08-23 09:41:21	门诊	Q1053	5020507962	女	66岁	皮肤科	皮屑	念珠菌属	甲癣	手指甲、脚趾甲
2023-08-23 08:46:13	门诊	Q1051	5020503328	女	51岁	皮肤科	皮屑	黑曲霉复合群	甲癣	手指甲、脚趾甲
2023-08-21 11:17:38	门诊	Q1040	5020459728	女	9岁	皮肤科	皮屑	无真菌生长	甲疾患
2023-08-24 10:11:33	门诊	104	5020534023	男	23岁	中医胃肠门诊	大便	无真菌生长	肠功能紊乱,泄泻病
2023-08-21 14:26:25	门诊	Q1044	5020462843	女	35岁	皮肤科	皮屑	无真菌生长	甲癣
2023-08-22 15:09:19	门诊	Q1049	5020491290	男	45岁	皮肤激光科	皮屑	无真菌生长	脚癣
2023-08-23 15:09:19	门诊	Q1057	5020516777	女	29岁	皮肤科	皮屑	念珠菌属	甲癣	手指甲、脚趾甲
2023-08-23 14:59:42	门诊	Q1056	5020516563	女	54岁	皮肤科	皮屑	无真菌生长	甲疾患
2023-08-23 10:20:24	门诊	Q1054	5020510239	男	33岁	皮肤科	皮屑	红色毛癣菌	股癣,体癣	股癣,体癣
2023-08-24 09:04:38	门诊	Q1059	5020529593	女	38岁	皮肤科	皮屑	念珠菌属	甲疾患	脚趾甲
2023-08-24 15:18:05	门诊	Q1064	5020540903	男	48岁	皮肤科	皮屑	无真菌生长	股癣,湿疹
2023-08-24 14:41:52	门诊	Q1063	5020539882	女	33岁	皮肤科	皮屑	黑曲霉复合群	甲营养不良	手指甲、脚趾甲
2023-08-21 14:40:45	门诊	Q1045	5020463322	女	61岁	面部皮炎	皮屑	无真菌生长	脚癣
2023-08-21 14:20:13	门诊	Q1043	5020462661	女	22岁	瘢痕疙瘩	皮屑	无真菌生长	甲癣
2023-08-21 13:58:04	门诊	Q1042	5020461939	女	40岁	瘢痕疙瘩	皮屑	无真菌生长	瘢痕疙瘩,甲癣
2023-08-21 16:24:28	门诊	Q1047	5020465649	女	59岁	皮肤科	皮屑	无真菌生长	甲癣
2023-08-22 15:52:09	门诊	Q1050	5020492341	女	55岁	皮肤科	皮屑	无真菌生长	甲疾患
2023-08-23 08:52:30	门诊	Q1052	5020503961	男	58岁	皮肤科	皮屑	红色毛癣菌	甲癣	手指甲、脚趾甲
2023-08-21 15:40:46	门诊	Q1046	5020464842	女	26岁	瘢痕疙瘩	皮屑	无真菌生长	感染性皮炎
2023-08-23 16:08:30	门诊	Q1058	5020517885	女	15岁	皮肤科	皮屑	无真菌生长	皮疹
2023-07-12 08:48:58	门诊	Q812	5019396880	女	44岁	皮肤科	脚趾甲	念珠菌属	脚癣	脚趾甲
2023-07-12 10:04:55	门诊	Q815	5019402801	男	23岁	皮肤科	皮屑	红色毛癣菌	甲癣	手指甲、脚趾甲
2023-07-12 10:58:52	门诊	Q816	5019405769	女	45岁	皮肤科	皮屑	无真菌生长	黑素细胞痣,甲癣
2023-07-11 15:49:13	门诊	Q811	5019385746	女	41岁	皮肤科	皮屑	无真菌生长	皮疹
2023-07-12 09:56:38	门诊	Q814	5019402305	女	49岁	皮肤科	皮屑	红色毛癣菌	甲癣	脚趾甲
2023-07-11 11:10:50	门诊	Q810	5019380433	男	22岁	皮肤科	指甲	无真菌生长	甲癣
2023-07-12 08:48:50	门诊	Q813	5019396874	女	44岁	皮肤科	皮屑	无真菌生长	脚癣
2023-07-11 08:38:48	门诊	Q809	5019370247	男	60岁	皮肤科	指甲	无真菌生长	甲癣
2023-07-26 09:31:33	门诊	Q899	5019763481	女	20岁	皮肤科	皮屑	黄曲霉	甲疾患	脚趾甲
2023-07-24 13:56:15	门诊	Q889	5019719939	女	75岁	面部皮炎	皮屑	红色毛癣菌	股癣	股癣
2023-07-27 14:03:53	门诊	Q908	5019795068	男	18岁	皮肤科	指甲	丝状真菌	甲癣	脚趾甲
2023-07-26 08:09:59	门诊	Q897	5019755748	女	36岁	皮肤科	皮屑	无真菌生长	皮疹
2023-07-25 13:46:58	门诊	Q892	5019744803	女	72岁	皮肤科	皮屑	黑曲霉复合群	手癣	手指甲
2023-07-27 15:58:03	门诊	Q909	5019797884	女	44岁	皮肤科	皮屑	无真菌生长	湿疹
2023-07-26 10:38:22	门诊	Q902	5019767615	男	31岁	皮肤科	皮屑	青霉属	皮疹	脚趾甲
2023-07-26 10:10:59	门诊	103	5019766043	男	22岁	中医胃肠门诊	大便	无真菌生长	肠功能紊乱
2023-07-26 11:13:29	门诊	Q903	5019768948	男	29岁	皮肤科	皮屑	须癣毛癣菌	甲癣,手癣	手指甲、脚趾甲
2023-07-26 10:35:16	门诊	Q901	5019767467	男	35岁	皮肤科	皮屑	无真菌生长	甲疾患
2023-07-26 09:04:18	门诊	102	5019761113	女	47岁	中医胃肠门诊	大便	无真菌生长	肠功能紊乱
2023-07-25 14:16:11	门诊	Q895	5019745811	女	55岁	皮肤科	指甲	无真菌生长	甲癣
2023-07-26 10:18:17	门诊	Q900	5019766523	男	13岁	皮肤科	指甲	黑曲霉复合群	甲疾患	手指甲
2023-07-26 15:29:20	门诊	Q905	5019773766	女	44岁	皮肤科	皮屑	无真菌生长	湿疹
2023-07-24 13:36:44	门诊	Q888	5019719313	男	27岁	皮肤科	皮屑	聚多曲霉	甲癣	手指甲、脚趾甲
2023-07-25 08:02:54	门诊	101	5019728632	男	56岁	中医胃肠门诊	大便	无真菌生长	反流性食管炎,胃炎,胆汁反流
2023-07-24 14:43:53	门诊	Q890	5019721215	男	25岁	面部皮炎	皮屑	毛廯菌属	粉刺,甲癣	脚趾甲
2023-07-27 13:50:25	门诊	Q907	5019794572	男	65岁	皮肤科	皮屑	念珠菌属	甲癣	脚趾甲
2023-07-27 11:05:00	门诊	Q906	5019792529	男	13岁	皮肤科	皮屑	无真菌生长	甲营养不良
2023-07-28 14:43:59	门诊	Q913	5019818982	女	34岁	皮肤科	指甲	镰刀菌属	真菌感染	脚趾甲
2023-07-28 14:38:39	门诊	Q912	5019818799	女	28岁	皮肤科	皮屑	念珠菌属	皮疹	体癣
2023-07-28 10:06:04	门诊	Q911	5019812934	男	31岁	皮肤科	皮屑	无真菌生长	银屑病,甲疾患
2023-07-26 14:24:58	门诊	Q904	5019772156	女	48岁	皮肤科	指甲	无真菌生长	甲癣
2023-07-25 09:39:43	门诊	Q891	5019737738	女	44岁	皮肤科	指甲	念珠菌属	甲癣	脚趾甲
2023-07-26 08:26:30	门诊	Q898	5019757643	男	16岁	皮肤科	皮屑	丝状真菌	甲癣	脚趾甲
2023-07-28 08:17:06	门诊	Q910	5019804513	男	70岁	皮肤科	皮屑	青霉属	甲癣	脚趾甲
2023-07-25 13:57:49	门诊	Q894	5019745227	女	9岁	皮肤激光科	皮屑	无真菌生长	湿疹
2023-07-25 14:54:44	门诊	Q896	5019746982	女	40岁	皮肤科	指甲	无真菌生长	甲癣
2023-07-25 13:55:05	门诊	Q893	5019745126	女	47岁	皮肤科	皮屑	无真菌生长	甲疾患
2023-08-18 11:08:15	门诊	Q1022	5020375305	女	15岁	皮肤科	皮屑	无真菌生长	甲疾患
2023-08-17 14:56:09	门诊	Q1017	5020354628	女	57岁	皮肤科	皮屑	念珠菌属	皮炎,甲癣	体癣
2023-08-16 13:37:50	门诊	Q1011	5020327762	男	40岁	中医胃肠门诊	大便	无真菌生长	腹痛
2023-08-18 13:44:44	门诊	Q1024	5020377141	女	54岁	皮肤科	皮屑	无真菌生长	皮疹
2023-08-16 15:07:42	门诊	Q1013	5020330710	男	35岁	皮肤科	脚趾甲	念珠菌属	甲癣	脚趾甲
2023-08-14 10:59:54	门诊	Q1002	5020271616	女	68岁	皮肤科	皮屑	青霉属	甲癣	手指甲、脚趾甲
2023-08-16 14:27:44	门诊	Q1012	5020329426	女	50岁	皮肤科	皮屑	无真菌生长	真菌感染
2023-08-14 10:37:13	门诊	Q1001	5020270579	女	29岁	皮肤科	皮屑	无真菌生长	甲疾患,皮疹
2023-08-15 14:00:24	门诊	Q1007	5020300855	女	40岁	皮肤科	皮屑	无真菌生长	躯干皮肤感染
2023-08-17 16:23:40	门诊	Q1018	5020356287	女	52岁	湿疹特应性皮炎	皮屑	念珠菌属	皮炎	体癣
2023-08-15 10:09:54	门诊	Q1004	5020294838	男	3岁	皮肤科	待检物	毛癣菌属	甲疾患	手指甲
2023-08-15 10:17:48	门诊	Q1005	5020295361	女	57岁	皮肤科	待检物	黑曲霉复合群	甲癣	脚趾甲
2023-08-18 09:23:20	门诊	Q1020	5020369737	女	22岁	皮肤科	皮屑	无真菌生长	痤疮,糖耐量受损
2023-08-18 10:12:20	门诊	Q1021	5020372911	女	51岁	皮肤科	皮屑	无真菌生长	甲疾患
2023-08-15 10:50:23	门诊	Q1006	5020297001	女	19岁	皮肤科	皮屑	无真菌生长	甲癣
2023-08-15 14:50:33	门诊	Q1008	5020302705	女	57岁	皮肤科	皮屑	念珠菌属	皮肤肿物	体癣
2023-08-18 14:38:02	门诊	Q1025	5020378763	女	44岁	皮肤科	皮屑	无真菌生长	甲疾患
2023-08-18 08:16:53	门诊	Q1019	5020363449	女	55岁	皮肤科	皮屑	念珠菌属	甲疾患	手癣
2023-08-18 11:22:40	门诊	Q1023	5020375754	女	44岁	皮肤科	皮屑	无真菌生长	局限性神经性皮炎
2023-08-18 15:23:24	门诊	Q1026	5020379874	女	33岁	皮肤科	皮屑	无真菌生长	痤疮,甲癣
2023-08-17 13:46:08	门诊	Q1014	5020352573	女	34岁	皮肤科	皮屑	无真菌生长	甲癣
2023-08-19 10:34:21	门诊	Q1029	5020399696	男	26岁	皮肤科	皮屑	无真菌生长	荨麻疹,痤疮,慢性荨麻疹,甲癣,瘢痕
2023-08-19 08:02:52	门诊	101	5020386851	女	60岁	中医科	大便	无真菌生长	高血压,腹胀
2023-08-19 10:22:34	门诊	Q1028	5020399067	男	73岁	皮肤科	皮屑	毛癣菌属生长	皮疹	体癣
2023-08-19 09:44:38	门诊	Q1027	5020396795	男	30岁	皮肤科	皮屑	无真菌生长	甲癣
2023-08-14 16:49:53	门诊	Q1003	5020278167	女	33岁	全科(网)	皮屑	毛癣菌属	一般性检查，其他的	手指甲、脚趾甲
2023-08-19 10:42:26	门诊	Q1030	5020400139	女	33岁	皮肤科	皮屑	无真菌生长	荨麻疹
2023-08-19 10:51:41	门诊	Q1031	5020400640	女	33岁	皮肤科	皮屑	无真菌生长	甲营养不良
2023-08-17 14:32:41	门诊	Q1015	5020354064	女	22岁	中医胃肠门诊	大便	无真菌生长	腹痛
2023-08-17 14:38:17	门诊	Q1016	5020354223	男	19岁	湿疹特应性皮炎	皮屑	念珠菌属	湿疹,痤疮	手癣
2023-09-20 14:22:38	门诊	Q1218	5021242582	男	55岁	皮肤科	皮屑	无真菌生长	皮疹
2023-09-18 15:08:45	门诊	Q1209	5021189526	男	44岁	皮肤科	皮屑	无真菌生长	掌跖脓疱病,甲疾患
2023-09-20 09:16:27	门诊	Q1214	5021232116	女	56岁	皮肤科	皮屑	无真菌生长	甲癣
2023-09-17 09:59:18	门诊	Q1201		未知	岁		待检物	无真菌生长
2023-09-20 08:09:47	门诊	Q1213	5021225164	女	56岁	皮肤科	皮屑	念珠菌属	股癣	股癣
2023-09-19 15:53:43	门诊	Q1212	5021217886	女	32岁	皮肤科	皮屑	无真菌生长	甲癣
2023-09-19 07:30:55	住院	101	6007606977	女	70岁	肝胆胰外科（3）	尿液	白念珠菌	胆总管结石伴急性胆管炎
2023-09-18 09:56:43	门诊	Q1206	5021180665	女	64岁	黄褐斑	皮屑	红色毛癣菌	湿疹	足癣
2023-09-16 14:22:31	门诊	Q1198	5021130774	女	65岁	皮肤科	皮屑	念珠菌属	甲癣	手指甲、脚趾甲
2023-09-16 15:14:28	门诊	Q1199	5021132275	男	6岁	皮肤科	皮屑	无真菌生长	甲营养不良
2023-09-21 08:38:00	门诊	Q1220	5021253891	女	31岁	皮肤科	待检物	无真菌生长	甲癣
2023-09-20 10:16:51	门诊	Q1215	5021236373	女	79岁	皮肤科	皮屑	红色毛癣菌	体癣,湿疹	体癣
2023-09-20 13:30:31	门诊	Q1217	5021241047	男	33岁	皮肤科	皮屑	无真菌生长	皮疹
2023-09-19 10:07:49	门诊	Q1210	5021209149	女	66岁	皮肤科	皮屑	无真菌生长	真菌感染
2023-09-20 15:44:21	门诊	Q1219	5021244456	女	31岁	皮肤科	皮屑	无真菌生长	痤疮,甲营养不良
2023-09-20 10:32:40	门诊	Q1216	5021237319	女	55岁	皮肤激光科	皮屑	念珠菌属	甲癣,甲沟炎	手指甲、脚趾甲
2023-09-17 09:57:55	门诊	Q1202	5021153056	女	52岁	皮肤科	皮屑	丝孢酵母属	湿疹	手癣
2023-09-21 09:12:21	门诊	Q1221	5021257673	女	34岁	皮肤科	皮屑	无真菌生长	甲癣
2023-09-18 11:10:15	门诊	Q1208	5021184751	男	33岁	黄褐斑	皮屑	无真菌生长	脂溢性角化病,股癣,脚癣
2023-09-16 08:45:45	门诊	Q1197	5021117458	女	30岁	皮肤科	皮屑	黑曲霉复合群	甲癣	脚趾甲
2023-09-16 16:16:23	门诊	Q1200	5021133541	男	27岁	皮肤科	皮屑	红色毛癣菌	甲癣,真菌感染	手指甲
2023-09-17 10:30:08	门诊	Q1203	5021155375	女	27岁	青春痘痤疮	皮屑	无真菌生长	甲癣
2023-09-18 09:36:06	门诊	Q1205	5021179148	男	66岁	皮肤科	皮屑	丝状真菌	真菌感染	手指甲
2023-09-18 10:23:54	门诊	Q1207	5021182483	女	52岁	皮肤科	皮屑	念珠菌属	真菌感染	脚趾甲
2023-09-18 08:37:42	门诊	Q1204	5021173873	男	43岁	皮肤科	皮屑	丝孢酵母属	甲疾患	手指甲、脚趾甲
2023-09-19 14:20:08	门诊	Q1211	5021215519	男	34岁	皮肤科	皮屑	链格孢属	甲疾患	脚趾甲
2023-07-08 15:34:38	门诊	Q801	5019304388	女	27岁	皮肤科	皮屑	念珠菌属	湿疹,甲营养不良	手指甲
2023-07-06 13:53:02	门诊	Q786	5019251856	男	19岁	皮肤科	指甲	无真菌生长	甲癣
2023-07-08 08:16:38	门诊	Q793	5019285057	男	26岁	皮肤科	指甲	无真菌生长	甲癣
2023-07-08 13:47:19	门诊	Q796	5019301645	女	18岁	青春痘痤疮	皮屑	无真菌生长	甲癣
2023-07-05 11:03:49	门诊	Q776	5019225704	男	33岁	皮肤科	皮屑	无真菌生长	体癣
2023-07-08 13:55:38	门诊	Q798	5019301836	男	23岁	皮肤科	皮屑	无真菌生长	甲疾患
2023-07-10 10:55:50	门诊	Q806	5019353451	女	35岁	黄褐斑	皮屑	无真菌生长	花斑癣[花斑糠疹]
2023-07-10 09:34:59	门诊	101	5019348283	女	59岁	中医胃肠门诊	大便	无真菌生长	肠功能紊乱
2023-07-09 14:41:32	门诊	Q802	5019332585	女	36岁	皮肤科	皮屑	无真菌生长	皮疹
2023-07-05 13:57:58	门诊	Q778	5019228228	女	27岁	皮肤科	皮屑	念珠菌属	皮疹	脚趾甲
2023-07-06 14:43:07	门诊	Q788	5019253496	男	29岁	皮肤科	皮屑	烟曲霉	甲癣	手指甲、脚趾甲
2023-07-10 08:38:59	门诊	Q803	5019343495	男	45岁	黄褐斑	皮屑	烟曲霉	甲癣,特应性皮炎	脚趾甲
2023-07-05 16:16:46	门诊	Q783	5019231427	男	14岁	皮肤科	皮屑	无真菌生长	甲疾患
2023-07-08 13:52:03	门诊	Q797	5019301775	男	32岁	皮肤科	皮屑	无真菌生长	甲营养不良
2023-07-06 08:28:26	门诊	Q785	5019239719	女	57岁	皮肤科	皮屑	须癣毛癣菌	甲癣	脚趾甲
2023-07-10 14:08:17	门诊	Q808	5019356304	女	35岁	面部皮炎	皮屑	无真菌生长	甲癣
2023-07-05 15:42:48	门诊	Q781	5019230847	女	28岁	皮肤科	皮屑	念珠菌属	甲营养不良	手指甲、脚趾甲
2023-07-05 11:14:32	门诊	Q777	5019226063	女	57岁	皮肤科	皮屑	黄曲霉	甲癣	脚趾甲
2023-07-07 10:11:56	门诊	Q790	5019270992	女	26岁	皮肤科	指甲	无真菌生长	甲癣
2023-07-10 13:30:24	门诊	102	5019355451	男	27岁	中医胃肠门诊	大便	无真菌生长	腹胀,腹胀病,脾胃不和证(可选词：脾胃气滞证；中焦不和证)
2023-07-06 08:08:31	门诊	Q784	5019237684	男	19岁	皮肤科	皮屑	无真菌生长	甲癣
2023-07-10 14:08:21	门诊	Q807	5019356316	女	35岁	面部皮炎	皮屑	无真菌生长	甲癣
2023-07-05 15:58:47	门诊	Q782	5019231100	男	54岁	皮肤科	皮屑	红色酵母菌	皮疹	手癣
2023-07-07 15:50:22	门诊	Q792	5019277956	女	42岁	皮肤科	皮屑	念珠菌属	甲营养不良	手指甲
2023-07-05 10:52:18	住院	Q779	6006673056	男	64岁	内分泌科	皮屑	无真菌生长	2型糖尿病
2023-07-08 14:04:49	门诊	Q799	5019302175	男	40岁	皮肤科	皮屑	无真菌生长	皮疹
2023-07-08 10:09:17	门诊	Q795	5019296253	女	32岁	皮肤科	皮屑	须癣毛癣菌	脚癣,甲癣	脚趾甲
2023-07-08 08:28:16	门诊	Q794	5019286487	男	71岁	皮肤科	皮屑	无真菌生长	皮疹
2023-07-08 15:31:26	门诊	Q800	5019304327	女	40岁	皮肤科	皮屑	无真菌生长	花斑癣[花斑糠疹]
2023-07-10 10:17:30	门诊	Q805	5019351320	女	25岁	皮肤激光科	指甲	无真菌生长	甲疾患
2023-07-07 09:04:20	门诊	Q789	5019266692	女	51岁	皮肤科	皮屑	无真菌生长	甲癣
2023-07-07 14:28:24	门诊	Q791	5019276503	女	23岁	皮肤科	指甲	念珠菌属	甲癣	手指甲
2023-07-05 14:45:37	门诊	Q780	5019229521	女	11岁	皮肤科	皮屑	无真菌生长	甲营养不良
2023-07-06 14:29:10	门诊	Q787	5019253104	女	35岁	皮肤科	皮屑	念珠菌属	甲营养不良	手指甲、脚趾甲
2023-07-10 09:46:25	门诊	Q804	5019349195	女	39岁	皮肤科	皮屑	无真菌生长	湿疹,甲癣
2023-07-05 10:33:49	门诊	Q775	5019224182	女	30岁	皮肤科	皮屑	无真菌生长	皮炎
2023-07-21 10:37:01	门诊	Q868	5019636029	女	48岁	皮肤科	指甲	黄曲霉	甲癣	脚趾甲
2023-07-18 14:29:18	门诊	Q853	5019565554	女	24岁	皮肤科	皮屑	无真菌生长	银屑病
2023-07-18 16:27:32	门诊	Q855	5019568292	女	29岁	皮肤科	皮屑	茄病镰刀菌复合群	甲癣	脚趾甲
2023-07-19 16:10:55	门诊	Q864	5019595198	男	51岁	皮肤科	皮屑	念珠菌属	甲营养不良	手指甲、脚趾甲
2023-07-19 09:19:33	门诊	Q857	5019583118	女	49岁	皮肤科	皮屑	念珠菌属	甲癣	手指甲
2023-07-19 14:31:22	门诊	Q859	5019592977	男	31岁	皮肤科	皮屑	无真菌生长	龟头炎
2023-07-22 16:21:43	门诊	Q880	5019667796	女	51岁	皮肤科	皮屑	无真菌生长	脚癣
2023-07-19 14:04:18	门诊	Q858	5019592052	女	35岁	皮肤科	皮屑	黄曲霉	甲癣	脚趾甲
2023-07-19 09:13:26	门诊	102	5019582516	女	39岁	中医胃肠门诊	大便	无真菌生长	腹痛
2023-07-22 08:21:39	门诊	Q871	5019649438	男	44岁	风湿科	皮屑	无真菌生长	系统性红斑狼疮,免疫性血小板减少,胃炎,骨质疏松,慢性乙型病毒性肝炎，不伴有δ因子,肺部阴影
2023-07-21 15:11:43	门诊	Q870	5019641381	女	24岁	皮肤科	皮屑	无真菌生长	脂溢性皮炎,痤疮
2023-07-18 11:21:44	门诊	Q852	5019562340	男	7岁	皮肤科	皮屑	无真菌生长	甲疾患
2023-07-18 15:28:16	门诊	Q854	5019567189	男	32岁	皮肤科	皮屑	无真菌生长	甲疾患
2023-07-19 15:24:57	门诊	Q862	5019594292	女	57岁	皮肤科	指甲	无真菌生长	甲癣
2023-07-23 09:40:42	门诊	Q885	5019685462	女	77岁	青春痘痤疮	皮屑	念珠菌属	皮炎	面癣
2023-07-22 10:10:55	门诊	Q875	5019657608	女	18岁	皮肤科	皮屑	无真菌生长	特应性皮炎,甲癣,黑素细胞痣
2023-07-22 13:37:45	门诊	Q878	5019663922	男	40岁	皮肤科	皮屑	无真菌生长	皮疹
2023-07-18 10:58:11	门诊	101	5019561485	男	23岁	中医胃肠门诊	大便	无真菌生长	腹痛
2023-07-19 15:13:45	门诊	Q861	5019594055	女	35岁	皮肤科	皮屑	粘状丝孢酵母	甲癣	脚趾甲
2023-07-22 13:54:05	门诊	Q879	5019664258	男	22岁	皮肤科	皮屑	无真菌生长	皮疹
2023-07-22 09:53:01	门诊	Q874	5019657191	女	47岁	皮肤科	皮屑	无真菌生长	甲癣
2023-07-21 13:50:22	门诊	Q869	5019639257	男	11岁	皮肤科	指甲	粘状丝孢酵母	甲疾患	手指甲
2023-07-22 09:12:16	门诊	Q873	5019654279	男	11岁	皮肤科	皮屑	黑曲霉复合群	甲疾患	手指甲
2023-07-23 11:11:41	门诊	Q887	5019691731	男	22岁	皮肤科	皮屑	烟曲霉	甲癣	脚趾甲
2023-07-23 09:44:31	门诊	Q886	5019685723	女	29岁	皮肤科	皮屑	无真菌生长	甲癣
2023-07-22 11:32:52	门诊	Q877	5019662565	男	7岁	皮肤科	指甲	无真菌生长	甲癣,特应性皮炎
2023-07-19 15:43:29	门诊	Q863	5019594693	男	53岁	皮肤科	皮屑	红色毛癣菌	皮疹	体癣
2023-07-22 16:29:47	门诊	Q881	5019667899	男	49岁	皮肤科	皮屑	青霉属	甲疾患	足癣
2023-07-22 08:29:08	门诊	Q872	5019650268	女	36岁	皮肤科	脚趾甲	毛廯菌属	痤疮,饮食性锌缺乏,甲营养不良	面癣
2023-07-23 09:25:03	门诊	Q884	5019683947	女	49岁	皮肤科	皮屑	无真菌生长	甲癣
2023-07-23 09:13:40	门诊	Q883	5019682780	女	42岁	皮肤科	皮屑	念珠菌属	痣	脚趾甲
2023-07-21 10:28:30	门诊	Q867	5019635752	女	23岁	皮肤科	指甲	无真菌生长	甲疾患
2023-07-19 08:37:16	门诊	Q856	5019578608	男	54岁	皮肤科	皮屑	无真菌生长	甲癣
2023-07-21 08:04:22	门诊	103	5019624318	女	59岁	中医胃肠门诊	大便	无真菌生长	乳房恶性肿瘤,胃炎,胃痞病(可选词：胃痞),脾胃不和证(可选词：脾胃气滞证；中焦不和证)
2023-07-23 08:17:02	门诊	Q882	5019675599	女	58岁	青春痘痤疮	皮屑	青霉属	甲癣	手指甲
2023-07-20 08:30:56	门诊	Q865	5019603744	女	66岁	皮肤科	皮屑	无真菌生长	皮炎,甲癣
2023-07-22 10:12:31	门诊	Q876	5019658588	女	16岁	皮肤科	皮屑	无真菌生长	甲癣
2023-07-21 10:24:01	门诊	Q866	5019635514	男	5岁	皮肤科	皮屑	无真菌生长	甲癣
2023-07-21 09:30:19	门诊	104	5019632333	女	37岁	中医科	大便	无真菌生长	胃肠功能紊乱,脾系病,脾胃不和证(可选词：脾胃气滞证；中焦不和证)
2023-07-19 15:14:10	门诊	Q860	5019594069	女	10岁	皮肤科	皮屑	念珠菌属	甲癣,丘疹性荨麻疹	脚趾甲
2023-08-13 15:13:34	门诊	Q998	5020249811	女	54岁	皮肤科	皮屑	念珠菌属	甲疾患	手指甲
2023-08-11 10:58:38	门诊	Q989	5020185040	女	60岁	皮肤科	皮屑	无真菌生长	甲癣
2023-08-10 08:11:35	门诊	Q984	5020146586	女	44岁	皮肤科	皮屑	无真菌生长	甲疾患
2023-08-13 09:35:25	门诊	Q995	5020237237	男	40岁	皮肤科	皮屑	念珠菌属	甲疾患	手指甲
2023-08-09 15:04:24	门诊	Q979	5020138263	女	67岁	皮肤科	皮屑	无真菌生长	细菌性毛囊炎,甲癣
2023-08-14 09:04:34	门诊	Q999	5020263818	女	31岁	皮肤科	皮屑	杂色曲霉	甲疾患	手指甲
2023-08-11 14:44:23	门诊	Q992	5020189018	女	65岁	皮肤科	皮屑	无真菌生长	皮疹
2023-08-09 08:46:50	门诊	Q977	5020124122	女	30岁	皮肤科	皮屑	念珠菌属	甲营养不良	手指甲、脚趾甲
2023-08-10 16:36:06	门诊	Q987	5020165448	女	49岁	皮肤科	皮屑	毛癣菌属	甲癣	手指甲、脚趾甲
2023-08-10 09:23:29	门诊	Q985	5020153848	女	17岁	皮肤科	皮屑	念珠菌属	甲癣	手指甲、脚趾甲
2023-08-11 11:24:13	门诊	Q990	5020185930	女	21岁	皮肤激光科	皮屑	曲霉属	甲癣	脚趾甲
2023-08-09 10:25:36	门诊	Q978	5020131667	女	52岁	皮肤科	皮屑	无真菌生长	脚癣,甲癣
2023-08-14 09:32:01	门诊	Q1000	5020266446	男	32岁	皮肤科	皮屑	赛多孢霉属	甲癣	手指甲、脚趾甲
2023-08-13 09:52:50	门诊	Q996	5020238772	女	28岁	皮肤科	皮屑	无真菌生长	甲疾患
2023-08-13 09:58:52	门诊	Q997	5020239253	男	72岁	皮肤科	皮屑	无真菌生长	真菌感染
2023-08-12 09:42:52	门诊	Q993	5020207433	女	58岁	皮肤科	皮屑	粘状丝孢酵母	甲沟炎,真菌感染,甲癣	脚趾甲
2023-08-09 16:21:44	门诊	Q983	5020139824	男	41岁	皮肤科	皮屑	毛癣菌属	甲癣	手指甲、脚趾甲
2023-08-11 09:00:28	门诊	Q988	5020177539	女	15岁	皮肤科	皮屑	无真菌生长	甲癣
2023-08-11 14:39:07	门诊	Q991	5020188836	女	15岁	皮肤科	皮屑	无真菌生长	皮疹
2023-08-09 15:47:22	门诊	Q982	5020139146	女	63岁	皮肤科	皮屑	念珠菌属	甲疾患	头癣
2023-08-09 15:23:35	门诊	Q980	5020138640	女	57岁	皮肤科	皮屑	毛霉属	甲癣	手指甲、脚趾甲
2023-08-10 10:57:31	门诊	Q986	5020159262	男	61岁	皮肤科	皮屑	无真菌生长	甲癣
2023-08-09 15:41:59	门诊	Q981	5020139011	女	24岁	皮肤科	皮屑	无真菌生长	皮疹
2023-08-12 09:58:54	门诊	Q994	5020208799	女	51岁	皮肤科	皮屑	黑曲霉复合群	甲癣	手指甲、脚趾甲
2023-09-12 09:39:26	门诊	101	5021024051	女	52岁	中医胃肠门诊	大便	无真菌生长	慢性萎缩性胃炎,胃痞病(可选词：胃痞),脾胃不和证(可选词：脾胃气滞证；中焦不和证)
2023-09-11 14:30:44	门诊	Q1173	5021005931	男	40岁	皮肤科	皮屑	无真菌生长	甲癣
2023-09-13 16:04:58	门诊	Q1190	5021060778	女	20岁	皮肤科	皮屑	红色毛癣菌	甲疾患	脚趾甲
2023-09-13 13:50:59	门诊	Q1187	5021057250	女	34岁	皮肤科	皮屑	无真菌生长	皮疹
2023-09-15 13:38:36	门诊	Q1194	5021104534	女	20岁	皮肤科	皮屑	无真菌生长	甲癣
2023-09-11 15:13:49	门诊	Q1176	5021006913	女	54岁	皮肤科	其它	无真菌生长	真菌感染
2023-09-11 15:21:26	门诊	Q1177	5021007079	男	35岁	青春痘痤疮	其它	念珠菌属	甲沟炎,甲疾患,上肢皮肤感染	手指甲
2023-09-10 16:43:50	门诊	Q1168	5020982839	女	55岁	皮肤科	皮屑	念珠菌属	真菌感染,甲沟炎	手指甲
2023-09-11 14:10:11	门诊	Q1172	5021005413	男	58岁	面部皮炎	皮屑	黑曲霉复合群	股癣,局限性神经性皮炎	股癣
2023-09-13 14:59:14	门诊	Q1188	5021059192	女	23岁	皮肤科	脚趾甲	聚多曲霉	真菌感染,甲沟炎	脚趾甲
2023-09-11 15:26:32	住院	Q1178	6007514462	女	49岁	血液科一	其它	无真菌生长	化疗后骨髓抑制
2023-09-13 15:09:12	门诊	Q1189	5021059442	男	22岁	皮肤科	皮屑	无真菌生长	甲营养不良
2023-09-11 10:00:48	门诊	Q1171	5020999196	男	63岁	皮肤科	其它	须癣毛癣菌	真菌感染	手指甲
2023-09-11 14:55:11	门诊	Q1175	5021006593	女	39岁	皮肤科	其它	无真菌生长	真菌感染
2023-09-13 08:38:02	门诊	Q1181	5021045143	女	61岁	皮肤科	指甲	无真菌生长	甲疾患
2023-09-15 13:54:59	门诊	Q1195	5021104975	女	60岁	皮肤科	皮屑	念珠菌属	真菌感染	手指甲
2023-09-15 14:35:36	门诊	Q1196	5021106116	女	28岁	皮肤科	皮屑	无真菌生长	皮疹
2023-09-13 11:29:08	门诊	Q1186	5021055831	女	29岁	皮肤科	皮屑	无真菌生长	痣
2023-09-14 16:03:47	门诊	Q1192	5021084175	男	30岁	皮肤科	皮屑	无真菌生长	痤疮,皮炎,银屑病,特应性皮炎
2023-09-13 08:42:57	门诊	Q1182	5021045617	女	67岁	皮肤科	皮屑	无真菌生长	甲疾患
2023-09-12 11:06:15	门诊	Q1180	5021028978	女	43岁	荨麻疹门诊	皮屑	无真菌生长	甲疾患
2023-09-15 08:28:19	门诊	Q1193	5021092557	女	67岁	皮肤科	皮屑	念珠菌属	甲癣	手指甲、脚趾甲
2023-09-13 08:57:11	门诊	Q1183	5021047116	男	58岁	皮肤科	皮屑	无真菌生长	股癣
2023-09-14 08:23:08	门诊	Q1191	5021068413	男	69岁	皮肤科	皮屑	丝孢酵母属	斑块状银屑病	体癣
2023-09-10 14:31:38	门诊	Q1166	5020979598	男	50岁	青春痘痤疮	皮屑	念珠菌属	下肢皮肤感染,皮肤肿物	体癣
2023-09-11 09:10:19	门诊	Q1170	5020995036	女	31岁	皮肤科	其它	无真菌生长	甲疾患
2023-09-13 10:08:49	门诊	Q1185	5021052362	女	47岁	皮肤科	脚趾甲	毛癣菌属	真菌感染	脚趾甲
2023-09-11 14:40:16	门诊	Q1174	5021006245	男	37岁	面部皮炎	皮屑	无真菌生长	湿疹
2023-09-12 10:09:58	门诊	Q1179	5021026216	男	19岁	皮肤科	皮屑	无真菌生长	皮下肿物,真菌感染
2023-09-13 09:54:58	门诊	Q1184	5021051503	女	53岁	皮肤科	皮屑	黑曲霉复合群	日光性皮炎,甲沟炎,真菌感染	体癣
2023-09-10 15:09:24	门诊	Q1167	5020980663	女	34岁	皮肤科	皮屑	无真菌生长	甲疾患
2023-09-06 15:08:47	门诊	Q1135	5020873973	男	47岁	皮肤科	皮屑	无真菌生长	甲癣
2023-09-07 10:35:36	门诊	Q1139	5020892823	女	35岁	皮肤科	皮屑	无真菌生长	甲癣
2023-09-08 11:13:57	门诊	Q1143	5020918569	女	55岁	皮肤科	皮屑	黑曲霉复合群	脚癣	足癣
2023-09-08 16:54:25	门诊	Q1148	5020924038	女	24岁	皮肤科	皮屑	无真菌生长	皮炎
2023-09-06 15:43:29	门诊	Q1136	5020874647	男	41岁	皮肤科	皮屑	无真菌生长	皮疹
2023-09-07 15:23:08	门诊	Q1141	5020898038	女	54岁	皮肤科	皮屑	念珠菌属	甲癣	手指甲、脚趾甲
2023-09-06 16:15:47	门诊	Q1137	5020875203	女	55岁	皮肤科	皮屑	念珠菌属	皮炎,甲疾患	体癣、脚趾甲
2023-09-09 14:01:05	门诊	Q1156	5020948037	女	30岁	皮肤科	皮屑	无真菌生长	甲癣
2023-09-09 15:32:52	门诊	Q1159	5020950553	男	29岁	皮肤科	皮屑	丝孢酵母属	皮疹	足癣
2023-09-08 16:09:34	门诊	Q1147	5020923577	女	25岁	皮肤科	皮屑	青霉属	甲癣	手指甲、脚趾甲
2023-09-09 16:10:25	门诊	Q1160	5020951315	女	34岁	皮肤科	皮屑	念珠菌属	甲癣,湿疹,脚癣,足皮肤感染	脚趾甲
2023-09-06 16:33:43	门诊	Q1138	5020875427	女	64岁	皮肤科	皮屑	黑曲霉复合群	甲癣	手指甲、脚趾甲
2023-09-07 14:29:30	门诊	Q1140	5020896926	男	52岁	皮肤科	皮屑	黑曲霉复合群	甲营养不良	手指甲
2023-09-08 15:00:44	门诊	Q1145	5020922389	男	26岁	皮肤科	皮屑	无真菌生长	甲疾患
2023-09-09 08:24:44	门诊	Q1151	5020931843	女	27岁	皮肤科	皮屑	无真菌生长	咨询,甲癣
2023-09-09 13:48:24	门诊	Q1155	5020947679	男	28岁	皮肤科	皮屑	无真菌生长	甲癣
2023-09-09 09:57:25	门诊	Q1152	5020941276	男	28岁	皮肤科	皮屑	丝孢酵母属	花斑癣[花斑糠疹]	花斑癣
2023-09-08 16:02:47	门诊	Q1146	5020923482	女	27岁	皮肤科	皮屑	无真菌生长	甲癣
2023-09-09 15:04:32	门诊	Q1157	5020949908	女	35岁	皮肤科	皮屑	念珠菌属	甲疾患	手指甲
2023-09-09 15:12:06	门诊	Q1158	5020950066	女	27岁	皮肤科	皮屑	无真菌生长	甲疾患
2023-09-10 09:31:30	门诊	Q1163	5020968197	女	38岁	皮肤科	皮屑	镰刀菌属	甲癣	脚趾甲
2023-09-05 09:50:35	门诊	Q1126	5020838169	女	59岁	皮肤科	皮屑	无真菌生长	甲癣
2023-09-09 08:15:40	门诊	Q1150	5020930633	女	37岁	皮肤科	皮屑	红色毛癣菌	甲癣,黑素细胞痣,甲沟炎	脚趾甲
2023-09-09 16:23:49	门诊	Q1161	5020951542	女	38岁	青春痘痤疮	脚趾甲	无真菌生长	甲癣
2023-09-09 11:24:39	门诊	Q1154	5020945837	男	17岁	皮肤科	皮屑	无真菌生长	皮疹
2023-09-09 10:05:37	门诊	Q1153	5020941844	女	33岁	皮肤科	皮屑	无真菌生长	痣,皮炎,甲营养不良
2023-09-10 09:12:59	门诊	Q1162	5020966287	女	55岁	皮肤科	皮屑	茄病镰刀菌复合群	甲癣	手指甲
2023-09-08 10:03:50	门诊	Q1142	5020915266	女	27岁	皮肤科	皮屑	无真菌生长	甲疾患
2023-09-06 09:04:30	门诊	Q1131	5020861173	女	59岁	皮肤科	皮屑	无真菌生长	甲疾患
2023-09-06 10:33:28	门诊	Q1133	5020868109	女	41岁	皮肤科	皮屑	趾间毛癣菌	湿疹,脚癣	足癣
2023-09-06 08:50:00	门诊	Q1130	5020859627	女	53岁	皮肤科	皮屑	毛癣菌属	甲癣,脚癣	脚趾甲
2023-09-06 08:58:31	门诊	101	5020860628	女	14岁	中医胃肠门诊	大便	无真菌生长	头痛,腹痛
2023-09-10 10:21:40	门诊	Q1164	5020972315	女	33岁	皮肤科	皮屑	无真菌生长	甲癣
2023-09-05 15:50:09	门诊	Q1129	5020847613	女	27岁	皮肤科	皮屑	无真菌生长	皮疹
2023-09-10 10:42:14	门诊	Q1165	5020973841	男	35岁	皮肤科	皮屑	红色毛癣菌	真菌感染	脚趾甲
2023-09-09 08:09:45	门诊	Q1149	5020929943	女	51岁	皮肤科	皮屑	无真菌生长	脚癣,甲癣,湿疹
2023-09-05 10:39:53	门诊	Q1127	5020840850	男	49岁	皮肤科	皮屑	念珠菌属	股癣,马拉色菌毛囊炎,花斑癣[花斑糠疹]	股癣
2023-09-06 10:22:44	门诊	Q1132	5020867572	男	33岁	皮肤科	皮屑	无真菌生长	皮炎,真菌感染
2023-09-05 14:56:04	门诊	Q1128	5020846370	女	25岁	皮肤科	皮屑	无真菌生长	湿疹
2023-09-08 14:51:44	门诊	Q1144	5020922185	男	34岁	皮肤科	皮屑	无真菌生长	皮疹
2023-09-06 09:00:19	门诊	102	5020860817	男	70岁	中医胃肠门诊	大便	无真菌生长	肠功能紊乱
2023-09-06 14:12:36	门诊	Q1134	5020872318	男	26岁	皮肤科	皮屑	无真菌生长	甲疾患
2023-10-10 14:35:11	门诊	104	5021760767	男	35岁	中医胃肠门诊	大便	无真菌生长	肠功能紊乱,脾系病
2023-09-02 08:47:56	门诊	Q1103	5020751593	女	22岁	皮肤科	其它	无真菌生长	痤疮,饮食性锌缺乏
2023-09-01 14:20:03	门诊	Q1101	5020739223	男	35岁	皮肤科	皮屑	无真菌生长	皮疹
2023-08-30 14:03:27	门诊	Q1091	5020692724	男	23岁	皮肤科	皮屑	无真菌生长	甲癣
2023-08-30 16:25:42	门诊	Q1097	5020695980	女	15岁	皮肤科	皮屑	无真菌生长	甲营养不良
2023-09-02 11:23:01	门诊	Q1108	5020761570	女	48岁	皮肤科	皮屑	无真菌生长	甲癣,脚癣
2023-09-04 16:06:01	门诊	Q1123	5020821767	男	19岁	面部皮炎	皮屑	无真菌生长	甲癣,扁平苔藓，其他的
2023-09-03 10:40:15	门诊	Q1115	5020789095	女	50岁	皮肤科	皮屑	念珠菌属	甲癣	手指甲
2023-09-02 14:36:46	门诊	Q1109	5020765046	女	44岁	皮肤科	皮屑	无真菌生长	甲疾患
2023-08-30 16:19:18	门诊	Q1096	5020695895	男	27岁	皮肤科	皮屑	无真菌生长	甲营养不良
2023-09-03 10:08:25	门诊	Q1114	5020786878	女	11岁	皮肤科	皮屑	无真菌生长	甲疾患
2023-09-04 14:55:19	门诊	Q1121	5020820337	男	38岁	皮肤科	待检物	无真菌生长	皮炎,甲癣
2023-09-02 08:52:37	门诊	Q1104	5020751952	女	45岁	皮肤科	皮屑	无真菌生长	甲癣,脱发
2023-09-05 09:29:03	门诊	Q1125	5020836807	女	58岁	皮肤科	皮屑	念珠菌属	甲疾患	脚趾甲
2023-09-04 15:51:45	门诊	Q1122	5020821561	男	19岁	面部皮炎	皮屑	无真菌生长	扁平苔藓，其他的
2023-09-04 14:38:12	门诊	101	5020819880	女	39岁	中医胃肠门诊	大便	无真菌生长	恶心,反流性食管炎,胃痞病(可选词：胃痞)
2023-09-03 16:13:33	门诊	Q1118	5020798248	女	52岁	皮肤科	皮屑	无真菌生长	甲癣
2023-09-02 10:22:51	门诊	Q1107	5020758658	男	4岁	皮肤科	皮屑	红色毛癣菌	皮疹	足癣
2023-09-01 14:05:59	门诊	Q1100	5020738859	女	45岁	皮肤科	皮屑	无真菌生长	皮炎,特应性皮炎
2023-09-02 09:44:19	门诊	Q1105	5020756448	女	19岁	皮肤科	皮屑	无真菌生长	甲疾患,湿疹
2023-09-03 15:03:10	门诊	Q1117	5020796402	女	32岁	皮肤科	皮屑	无真菌生长	痤疮,甲癣
2023-09-02 10:00:06	门诊	Q1106	5020757385	女	70岁	皮肤科	皮屑	念珠菌属	甲营养不良	手指甲、脚趾甲
2023-08-30 14:14:03	门诊	Q1093	5020693050	女	52岁	皮肤科	待检物	红色毛癣菌	甲疾患	脚趾甲
2023-09-01 10:07:30	门诊	Q1099	5020734040	女	33岁	皮肤科	皮屑	无真菌生长	痣,甲癣
2023-09-02 16:26:44	门诊	Q1113	5020767255	女	16岁	青春痘痤疮	其它	无真菌生长	痤疮
2023-09-01 14:51:55	门诊	Q1102	5020740108	男	26岁	皮肤科	皮屑	念珠菌属	甲癣	脚趾甲
2023-08-30 15:54:40	门诊	Q1094	5020695417	女	47岁	皮肤科	皮屑	聚多曲霉	甲癣	脚趾甲
2023-08-31 13:55:37	门诊	Q1098	5020715246	女	50岁	皮肤科	皮屑	念珠菌属	甲营养不良	手指甲、脚趾甲
2023-09-05 08:05:07	门诊	Q1124	5020828135	女	51岁	皮肤科	皮屑	念珠菌属	甲疾患,饮食性锌缺乏	手指甲
2023-09-03 14:49:38	门诊	Q1116	5020795937	女	73岁	皮肤科	皮屑	黑曲霉复合群	皮炎	体癣
2023-08-30 13:58:23	门诊	Q1090	5020692528	女	35岁	皮肤科	皮屑	毛癣菌属	皮疹	脚趾甲
2023-09-04 08:10:04	门诊	Q1119	5020804056	男	35岁	皮肤科	皮屑	茄病镰刀菌复合群	甲癣	手指甲、脚趾甲
2023-08-30 15:59:21	门诊	Q1095	5020695515	男	34岁	皮肤科	皮屑	无真菌生长	甲癣
2023-09-02 16:14:42	门诊	Q1112	5020767058	女	30岁	皮肤科	皮屑	无真菌生长	甲疾患
2023-09-04 09:21:21	门诊	Q1120	5020810878	女	64岁	黄褐斑	皮屑	红色毛癣菌	脚癣,细菌性毛囊炎	足癣
2023-08-30 14:08:13	门诊	Q1092	5020692910	女	31岁	皮肤科	皮屑	无真菌生长	甲疾患
2023-09-02 15:31:12	门诊	Q1110	5020766301	男	47岁	皮肤科	皮屑	丝孢酵母属	甲营养不良	甲癣
2023-10-05 14:29:17	住院	101	6007799116	女	35岁	重症监护二	穿刺液	无真菌生长	感染性发热
2023-09-26 08:11:07	门诊	Q12510		女	岁		皮屑	无真菌生长
2023-10-05 08:58:21	门诊	101	5021625216	女	42岁	中医胃肠门诊	大便	无真菌生长	腹痛
		总计			959
