# Supplementary material for: Epidemiology and fungal species distribution of onychomycosis and other superficial mycoses in the coastal city of Ningbo, China
Source: Front Fungal Biol. 2026 Apr 2;7:1716554. doi: 10.3389/ffunb.2026.1716554 (PMC13083107; doi:10.3389/ffunb.2026.1716554)
Supplement: Supplementary file 3 [file Table3.xlsx]

## Sheet: 20231011-20240811浅部真菌培养 (1)
采集时间	就诊类型	样本号	条码号	病历号	性别	年龄	样本类型	检验小组	医嘱项目	项目结果	诊断	感染部位 体癣，股癣，甲癣（区分手指甲、脚趾甲），足癣，手癣，头癣，面癣，口腔，花斑癣
2023-10-13 16:02:00	门诊	Q1341	5021837644		男	5岁	皮屑	真菌	真菌培养及鉴定	念珠菌属	甲疾患	手指甲
2023-10-13 15:19:00	门诊	Q1339	5021836954		男	50岁	皮屑	真菌	真菌培养及鉴定	念珠菌属	皮疹	体癣
2023-10-13 15:54:00	门诊	Q1340	5021837563		女	22岁	皮屑	真菌	真菌培养及鉴定	烟曲霉	甲癣	脚趾甲
2023-10-14 09:08:00	门诊	Q1342	5021850221		女	25岁	皮屑	真菌	真菌培养及鉴定	烟曲霉	甲癣	脚趾甲
2023-10-18 09:24:00	门诊	Q1362	5021965856		女	36岁	皮屑	真菌	真菌培养及鉴定	毛癣菌属	甲疾患	手指甲脚趾甲
2023-10-18 09:07:00	门诊	Q1361	5021964251		女	54岁	皮屑	真菌	真菌培养及鉴定	无真菌生长	甲疾患	手指甲脚趾甲
2023-10-18 08:28:00	门诊	Q1359	5021960314		男	25岁	皮屑	真菌	真菌培养及鉴定	无真菌生长	股癣,酒渣鼻,脂溢性皮炎
2023-10-17 16:00:00	门诊	Q1358	5021950667		男	24岁	皮屑	真菌	真菌培养及鉴定	无真菌生长	皮疹
2023-10-18 08:42:00	门诊	Q1360	5021961972		男	45岁	皮屑	真菌	真菌培养及鉴定	毛癣菌属	甲癣	手指甲脚趾甲
2023-10-18 07:50:00	门诊	101	5021956432		女	56岁	大便	真菌	真菌培养及鉴定	无真菌生长	胃炎,胃痞病(可选词：胃痞)	手指甲脚趾甲
2023-10-13 09:41:00	门诊	Q1337	5021827850		女	50岁	皮屑	真菌	真菌培养及鉴定	念珠菌属	甲疾患	手指甲
2023-10-13 11:27:00	门诊	Q1338	5021833167		男	33岁	皮屑	真菌	真菌培养及鉴定	无真菌生长	痤疮
2023-10-17 10:56:00	门诊	Q1356	5021943887		女	35岁	皮屑	真菌	真菌培养及鉴定	念珠菌属	甲癣	手指甲
2023-10-17 11:14:00	门诊	Q1357	5021944562		女	52岁	指甲	真菌	真菌培养及鉴定	无真菌生长	甲癣
2023-10-17 10:10:00	门诊	Q1355	5021941608		女	60岁	皮屑	真菌	真菌培养及鉴定	无真菌生长	甲疾患
2023-10-17 09:29:00	门诊	Q1354	5021938813		女	68岁	皮屑	真菌	真菌培养及鉴定	丝孢酵母属	细菌性毛囊炎,甲疾患	手指甲
2023-10-20 15:09:00	门诊	Q1374	5022026307		男	44岁	皮屑	真菌	真菌培养及鉴定	念珠菌属	甲癣	手指甲
2023-10-21 09:57:00	门诊	Q1383	5022043975		女	36岁	皮屑	真菌	真菌培养及鉴定	无真菌生长	甲营养不良
2023-10-20 15:44:00	门诊	102	5022026968		男	33岁	大便	真菌	真菌培养及鉴定	无真菌生长	肠功能紊乱
2023-10-20 15:16:00	门诊	Q1382	5022026449		女	35岁	皮屑	真菌	真菌培养及鉴定	念珠菌属	皮炎	体癣
2023-10-20 14:02:00	门诊	101	5022024735		女	50岁	大便	真菌	真菌培养及鉴定	无真菌生长	糖尿病,肠功能紊乱,脾系病,脾胃不和证(可选词：脾胃气滞证；中焦不和证)
2023-10-13 08:03:00	门诊	Q1333	5021818442		女	54岁	皮屑	真菌	真菌培养及鉴定	无真菌生长	甲疾患
2023-10-12 14:04:00	门诊	102	5021810233		男	57岁	大便	真菌	真菌培养及鉴定	无真菌生长	腹痛
2023-10-13 08:42:00	门诊	Q1334	5021822469		女	27岁	皮屑	真菌	真菌培养及鉴定	无真菌生长	皮疹
2023-10-12 16:27:00	门诊	Q1332	5021813675		男	28岁	皮屑	真菌	真菌培养及鉴定	无真菌生长	痤疮
2023-10-16 13:48:00	门诊	Q1350	5021919694		女	56岁	皮屑	真菌	真菌培养及鉴定	无真菌生长	甲疾患,进行性色素性皮肤病
2023-10-16 14:19:00	门诊	Q1351	5021920801		男	31岁	皮屑	真菌	真菌培养及鉴定	无真菌生长	甲癣
2023-10-16 16:46:00	门诊	Q1353	5021924296		女	43岁	皮屑	真菌	真菌培养及鉴定	念珠菌属	甲疾患	手指甲
2023-10-16 15:47:00	门诊	Q1352	5021923396		男	40岁	皮屑	真菌	真菌培养及鉴定	无真菌生长	甲疾患
2023-10-20 09:29:00	门诊	Q1371	5022016017		男	38岁	皮屑	真菌	真菌培养及鉴定	念珠菌属	甲疾患	手指甲
2023-10-20 10:19:00	门诊	Q1373	5022019704		女	70岁	皮屑	真菌	真菌培养及鉴定	无真菌生长	甲癣
2023-10-20 09:43:00	门诊	Q1372	5022017179		男	56岁	待检物	真菌	真菌培养及鉴定	无真菌生长	真菌感染
2023-10-20 08:51:00	门诊	Q1381	5022012745		女	28岁	皮屑	真菌	真菌培养及鉴定	无真菌生长	甲癣
2023-10-23 16:04:00	门诊	Q1401	5022110479		女	23岁	皮屑	真菌	真菌培养及鉴定	无真菌生长	甲营养不良
2023-10-23 14:50:00	门诊	Q1400	5022108769		男	20岁	皮屑	真菌	真菌培养及鉴定	无真菌生长	甲癣
2023-10-25 14:30:00	门诊	Q1411	5022163085		女	19岁	皮屑	真菌	真菌培养及鉴定	犬小孢子菌	皮疹	体癣
2023-10-25 15:51:00	门诊	Q1412	5022165161		男	41岁	皮屑	真菌	真菌培养及鉴定	无真菌生长	皮疹
2023-10-25 16:24:00	门诊	Q1413	5022165784		男	26岁	皮屑	真菌	真菌培养及鉴定	无真菌生长	皮疹
2023-10-28 09:40:00	门诊	Q1422	5022231768		男	4岁	皮屑	真菌	真菌培养及鉴定	念珠菌属	甲疾患	手指甲
2023-10-28 10:54:00	门诊	Q1425	5022236721		女	24岁	皮屑	真菌	真菌培养及鉴定	无真菌生长	甲癣
2023-10-28 09:32:00	门诊	Q1421	5022230995		女	30岁	皮屑	真菌	真菌培养及鉴定	无真菌生长	甲癣
2023-10-28 10:45:00	门诊	Q1424	5022236170		男	17岁	皮屑	真菌	真菌培养及鉴定	无真菌生长	甲癣
2023-10-28 10:02:00	门诊	Q1423	5022233543		男	23岁	皮屑	真菌	真菌培养及鉴定	无真菌生长	甲癣
2023-10-30 16:00:00	门诊	Q1431	5022301919		男	33岁	皮屑	真菌	真菌培养及鉴定	红色毛癣菌	体癣	体癣
2023-10-31 08:58:00	门诊	Q1432	5022314435		女	41岁	皮屑	真菌	真菌培养及鉴定	无真菌生长	甲癣,皮炎
2023-11-05 09:35:00	门诊	Q1449	5022455066		女	32岁	皮屑	真菌	真菌培养及鉴定	念珠菌属	甲癣	手指甲脚趾甲
2023-11-04 14:33:00	门诊	Q1447	5022435726		男	4岁	皮屑	真菌	真菌培养及鉴定	红色毛癣菌	甲癣	脚趾甲
2023-11-04 14:16:00	门诊	Q1446	5022435153		男	9岁	皮屑	真菌	真菌培养及鉴定	无真菌生长	甲癣
2023-11-04 14:33:00	门诊	Q1448	5022435745		女	56岁	皮屑	真菌	真菌培养及鉴定	丝孢酵母属	甲癣	手指甲
2023-11-07 10:30:00	门诊	Q1459	5022515152		女	54岁	皮屑	真菌	真菌培养及鉴定	念珠菌属	甲癣	手指甲
2023-11-07 08:51:00	门诊	Q1458	5022507213		女	57岁	皮屑	真菌	真菌培养及鉴定	念珠菌属	甲疾患	手指甲
2023-11-07 11:12:00	门诊	Q1460	5022517042		男	27岁	皮屑	真菌	真菌培养及鉴定	无真菌生长	甲疾患
2023-11-07 11:21:00	门诊	Q1461	5022517354		女	34岁	皮屑	真菌	真菌培养及鉴定	曲霉属	真菌感染	体癣
2023-11-09 11:01:00	门诊	Q1471	5022569322		女	41岁	皮屑	真菌	真菌培养及鉴定	无真菌生长	甲癣
2023-11-12 09:51:00	门诊	Q1481	5022641480		男	21岁	皮屑	真菌	真菌培养及鉴定	无真菌生长	痤疮,股癣
2023-11-12 10:00:00	门诊	Q1482	5022642303		女	54岁	皮屑	真菌	真菌培养及鉴定	红色毛癣菌	甲癣	手指甲脚趾甲
2023-11-15 08:39:00	门诊	Q1491	5022713525		女	60岁	皮屑	真菌	真菌培养及鉴定	无真菌生长	疣,真菌感染
2023-11-17 10:37:00	门诊	Q1495	5022773087		女	53岁	皮屑	真菌	真菌培养及鉴定	念珠菌属	甲癣	脚趾甲
2023-11-17 09:22:00	门诊	Q1494	5022768188		女	47岁	脚趾甲	真菌	真菌培养及鉴定	无真菌生长	甲癣,脚癣
2023-11-20 10:50:00	门诊	Q1500	5022853881		女	47岁	皮屑	真菌	真菌培养及鉴定	无真菌生长	甲癣
2023-11-20 11:07:00	门诊	Q1501	5022854638		女	42岁	皮屑	真菌	真菌培养及鉴定	球毛壳菌	甲疾患	脚趾甲
2023-11-22 13:32:00	门诊	Q1509	5022920078		女	25岁	皮屑	真菌	真菌培养及鉴定	无真菌生长	皮炎,甲癣
2023-11-22 14:04:00	门诊	Q1510	5022921557		女	57岁	皮屑	真菌	真菌培养及鉴定	念珠菌属	甲沟炎,甲癣	脚趾甲
2023-11-22 10:44:00	门诊	Q1507	5022916244		女	45岁	皮屑	真菌	真菌培养及鉴定	丝状真菌	甲癣	脚趾甲
2023-11-22 11:00:00	门诊	Q1508	5022917142		男	38岁	皮屑	真菌	真菌培养及鉴定	红色毛癣菌	甲营养不良	手指甲
2023-11-25 08:20:00	门诊	Q1521	5022995199		女	9岁	待检物	真菌	真菌培养及鉴定	念珠菌属	甲癣	手指甲
2023-11-25 08:14:00	门诊	Q1520	5022994560		男	40岁	皮屑	真菌	真菌培养及鉴定	无真菌生长	甲癣
2023-11-25 09:05:00	门诊	Q1522	5023000193		女	42岁	皮屑	真菌	真菌培养及鉴定	球毛壳菌	甲癣,一般性医学检查	脚趾甲
2023-11-27 15:29:00	门诊	101	5023082007		女	25岁	大便	真菌	真菌培养及鉴定	无真菌生长	胃炎,胆汁反流,胃痞病(可选词：胃痞)
2023-11-27 16:19:00	门诊	Q1526	5023083590		女	42岁	脚趾甲	真菌	真菌培养及鉴定	无真菌生长	甲癣
2023-11-27 14:44:00	门诊	Q1525	5023080281		女	70岁	皮屑	真菌	真菌培养及鉴定	无真菌生长	特应性皮炎
2023-11-29 14:06:00	门诊	Q1534	5023143187		女	30岁	皮屑	真菌	真菌培养及鉴定	无真菌生长	皮疹
2023-11-29 14:21:00	门诊	Q1535	5023143711		女	57岁	皮屑	真菌	真菌培养及鉴定	无真菌生长	甲癣
2023-12-02 13:33:00	门诊	Q1540	5023230579		女	56岁	皮屑	真菌	真菌培养及鉴定	茄病镰刀菌复合群	甲癣,甲疾患	脚趾甲
2023-12-02 10:18:00	门诊	Q1539	5023224997		男	27岁	皮屑	真菌	真菌培养及鉴定	黑曲霉复合群	甲癣	手指甲脚趾甲
2023-12-02 15:06:00	门诊	Q1541	5023233600		女	37岁	皮屑	真菌	真菌培养及鉴定	无真菌生长	甲癣
2023-12-05 10:06:00	门诊	Q1551	5023320985		女	5岁	皮屑	真菌	真菌培养及鉴定	无真菌生长	特应性皮炎
2023-12-05 10:27:00	门诊	Q1552	5023322428		女	63岁	皮屑	真菌	真菌培养及鉴定	茄病镰刀菌复合群	甲癣	手指甲脚趾甲
2023-12-05 09:46:00	门诊	Q1549	5023319577		女	30岁	皮屑	真菌	真菌培养及鉴定	无真菌生长	甲癣
2023-10-16 08:06:00	门诊	Q1349	5021902221		男	49岁	皮屑	真菌	真菌培养及鉴定	无真菌生长	甲癣
2023-10-19 15:28:00	门诊	Q1375	5022001752		女	21岁	皮屑	真菌	真菌培养及鉴定	无真菌生长	甲癣,脂溢性皮炎,特应性皮炎
2023-10-19 15:05:00	门诊	Q1374	5022001279		女	26岁	皮屑	真菌	真菌培养及鉴定	无真菌生长	脂溢性皮炎,甲癣
2023-10-19 10:58:00	门诊	Q1373	5021996539		男	66岁	皮屑	真菌	真菌培养及鉴定	念珠菌属	甲癣	手指甲脚趾甲
2023-10-23 09:40:00	门诊	Q1399	5022099531		男	30岁	皮屑	真菌	真菌培养及鉴定	红色毛癣菌	真菌感染	体癣
2023-10-22 11:06:00	门诊	Q1396	5022077906		男	12岁	其它	真菌	真菌培养及鉴定	念珠菌属	甲沟炎,甲癣	手指甲
2023-10-22 16:00:00	门诊	Q1395	5022085042		男	43岁	皮屑	真菌	真菌培养及鉴定	念珠菌属	皮炎	手指甲
2023-10-25 09:40:00	门诊	Q1410	5022154302		女	54岁	皮屑	真菌	真菌培养及鉴定	无真菌生长	甲癣
2023-10-27 14:35:00	门诊	Q1420	5022214296		女	55岁	待检物	真菌	真菌培养及鉴定	念珠菌属	真菌感染	足癣
2023-10-27 14:14:00	门诊	Q1419	5022213622		女	38岁	皮屑	真菌	真菌培养及鉴定	白念珠菌	甲癣	手指甲
2023-10-30 13:56:00	门诊	Q1430	5022298559		女	35岁	皮屑	真菌	真菌培养及鉴定	念珠菌属	真菌感染	手癣
2023-10-30 10:27:00	门诊	Q1429	5022294170		男	27岁	皮屑	真菌	真菌培养及鉴定	无真菌生长	甲疾患
2023-11-01 15:12:00	门诊	Q1436	5022356154		女	76岁	皮屑	真菌	真菌培养及鉴定	丝状真菌	甲癣	手指甲
2023-11-04 09:11:00	门诊	Q1443	5022423586		男	10岁	皮屑	真菌	真菌培养及鉴定	念珠菌属	扁平苔藓，其他的,皮炎	手指甲
2023-11-04 08:18:00	门诊	Q1441	5022417505		女	42岁	皮屑	真菌	真菌培养及鉴定	无真菌生长	甲癣
2023-11-04 09:48:00	门诊	Q1444	5022427096		女	26岁	皮屑	真菌	真菌培养及鉴定	无真菌生长	甲癣
2023-11-04 10:39:00	门诊	Q1445	5022430359		女	39岁	皮屑	真菌	真菌培养及鉴定	无真菌生长	甲癣
2023-11-06 14:33:00	门诊	Q1457	5022493525		女	19岁	皮屑	真菌	真菌培养及鉴定	无真菌生长	甲疾患
2023-11-06 13:36:00	门诊	Q1456	5022491907		男	40岁	皮屑	真菌	真菌培养及鉴定	无真菌生长	手癣
2023-11-09 09:04:00	门诊	Q1469	5022561331		男	36岁	皮屑	真菌	真菌培养及鉴定	无真菌生长	一般性检查，其他的
2023-11-08 15:38:00	门诊	Q1468	5022548833		男	55岁	皮屑	真菌	真菌培养及鉴定	无真菌生长	甲癣
2023-11-11 10:52:00	门诊	Q1475	5022617585		女	6岁	皮屑	真菌	真菌培养及鉴定	念珠菌属	甲疾患,甲沟炎	手指甲
2023-11-11 15:35:00	门诊	Q1479	5022623884		男	44岁	皮屑	真菌	真菌培养及鉴定	无真菌生长	甲癣
2023-11-11 16:19:00	门诊	Q1480	5022624570		男	29岁	皮屑	真菌	真菌培养及鉴定	红色毛癣菌	湿疹,特应性皮炎,甲癣	手指甲脚趾甲
2023-11-03 10:52:00	门诊	Q1440			女	岁	待检物	真菌	真菌培养及鉴定	无真菌生长
2023-11-11 10:57:00	门诊	Q1476	5022617900		女	6岁	皮屑	真菌	真菌培养及鉴定	无真菌生长	头面颈部皮肤感染
2023-11-11 13:44:00	门诊	Q1477	5022620884		女	36岁	皮屑	真菌	真菌培养及鉴定	无真菌生长	甲癣
2023-11-11 14:15:00	门诊	Q1478	5022621742		女	52岁	皮屑	真菌	真菌培养及鉴定	无真菌生长	甲癣
2023-11-19 14:36:00	门诊	Q1499	5022833212		女	14岁	皮屑	真菌	真菌培养及鉴定	无真菌生长	湿疹
2023-11-22 08:49:00	门诊	Q1506	5022906659		女	75岁	皮屑	真菌	真菌培养及鉴定	无真菌生长	湿疹
2023-11-24 10:56:00	门诊	Q1518	5022978807		男	40岁	待检物	真菌	真菌培养及鉴定	无真菌生长	甲沟炎
2023-11-24 09:57:00	门诊	Q1517	5022975341		女	34岁	待检物	真菌	真菌培养及鉴定	红色毛癣菌	真菌感染	体癣
2023-11-24 11:06:00	门诊	Q1519	5022979226		女	49岁	指甲	真菌	真菌培养及鉴定	黑曲霉复合群	甲癣	手指甲脚趾甲
2023-11-29 10:40:00	门诊	Q1532	5023138795		男	74岁	皮屑	真菌	真菌培养及鉴定	红色毛癣菌	湿疹,甲癣	手指甲
2023-11-29 11:10:00	门诊	Q1533	5023140080		女	26岁	皮屑	真菌	真菌培养及鉴定	无真菌生长	真菌感染
2023-11-29 09:39:00	门诊	101	5023134608		女	28岁	皮屑	真菌	真菌培养及鉴定	无真菌生长	真菌感染
2023-12-01 16:16:00	门诊	Q1538	5023205958		女	18岁	脚趾甲	真菌	真菌培养及鉴定	红色毛癣菌	湿疹,甲疾患	脚趾甲
2023-12-01 13:36:00	门诊	Q1537	5023201451		女	32岁	指甲	真菌	真菌培养及鉴定	念珠菌属	甲疾患	手指甲
2023-12-04 11:22:00	门诊	Q1548	5023293862		女	66岁	皮屑	真菌	真菌培养及鉴定	无真菌生长	脚癣,粟丘疹,湿疹
2023-12-04 09:50:00	门诊	Q1547	5023288170		男	34岁	皮屑	真菌	真菌培养及鉴定	无真菌生长	甲疾患
2023-10-11 14:00:00	门诊	Q1328	5021786361		女	71岁	皮屑	真菌	真菌培养及鉴定	无真菌生长	甲癣
2023-10-11 14:56:00	门诊	Q1329	5021788039		男	49岁	皮屑	真菌	真菌培养及鉴定	无真菌生长	甲癣
2023-10-11 15:04:00	门诊	Q1330	5021788231		男	60岁	皮屑	真菌	真菌培养及鉴定	无真菌生长	皮疹
2023-10-11 11:12:00	门诊	Q1327	5021783646		女	63岁	皮屑	真菌	真菌培养及鉴定	念珠菌属	甲疾患	手指甲
2023-10-11 10:51:00	门诊	Q1326	5021782871		女	53岁	皮屑	真菌	真菌培养及鉴定	无真菌生长	真菌感染
2023-10-11 16:24:00	门诊	Q1331	5021789586		男	59岁	皮屑	真菌	真菌培养及鉴定	丝孢酵母属	甲癣,黑素细胞痣	手指甲
2023-10-15 09:38:00	门诊	Q1348	5021882910		男	4岁	皮屑	真菌	真菌培养及鉴定	念珠菌属	皮疹	脚趾甲
2023-10-19 10:31:00	门诊	Q1372	5021995437		男	61岁	皮屑	真菌	真菌培养及鉴定	念珠菌属	甲癣	手指甲脚趾甲
2023-10-18 15:49:00	门诊	Q1369	5021977591		女	43岁	皮屑	真菌	真菌培养及鉴定	念珠菌属	甲营养不良	手指甲
2023-10-19 08:38:00	门诊	Q1370	5021986993		男	50岁	皮屑	真菌	真菌培养及鉴定	毛癣菌属	甲癣	手指甲脚趾甲
2023-10-22 09:30:00	门诊	Q1392	5022070961		女	48岁	其它	真菌	真菌培养及鉴定	念珠菌属	皮炎,甲疾患	手指甲
2023-10-22 10:19:00	门诊	Q1393	5022074735		女	12岁	其它	真菌	真菌培养及鉴定	无真菌生长	湿疹
2023-10-22 10:28:00	门诊	Q1394	5022075398		女	57岁	皮屑	真菌	真菌培养及鉴定	无真菌生长	甲营养不良,扁平苔藓，其他的,银屑病
2023-10-24 14:14:00	门诊	Q1405	5022134683		男	34岁	皮屑	真菌	真菌培养及鉴定	无真菌生长	甲癣
2023-10-24 16:38:00	门诊	Q1408	5022138066		男	22岁	皮屑	真菌	真菌培养及鉴定	无真菌生长	甲癣
2023-10-24 16:03:00	门诊	Q1407	5022137566		男	24岁	皮屑	真菌	真菌培养及鉴定	无真菌生长	一般性医学检查
2023-10-25 08:51:00	门诊	Q1409	5022149558		男	37岁	皮屑	真菌	真菌培养及鉴定	念珠菌属	甲疾患,饮食性锌缺乏	手指甲
2023-10-24 15:49:00	门诊	Q1406	5022137328		女	55岁	皮屑	真菌	真菌培养及鉴定	无真菌生长	甲疾患
2023-10-27 08:28:00	门诊	Q1418	5022199591		女	57岁	其它	真菌	真菌培养及鉴定	无真菌生长	甲疾患,皮炎
2023-10-27 08:15:00	门诊	Q1417	5022198054		男	34岁	皮屑	真菌	真菌培养及鉴定	无真菌生长	甲癣
2023-11-01 09:51:00	门诊	Q1434	5022346883		女	41岁	皮屑	真菌	真菌培养及鉴定	无真菌生长	酒渣鼻,真菌感染
2023-11-01 10:29:00	门诊	Q1435	5022349356		男	59岁	皮屑	真菌	真菌培养及鉴定	无真菌生长	真菌感染
2023-11-01 09:10:00	门诊	Q1433	5022343679		女	24岁	皮屑	真菌	真菌培养及鉴定	红色毛癣菌	甲癣	手指甲脚趾甲
2023-11-06 09:50:00	门诊	Q1455	5022485202		女	62岁	皮屑	真菌	真菌培养及鉴定	红色毛癣菌	股癣	体癣
2023-11-06 08:25:00	门诊	Q1454	5022477063		女	62岁	皮屑	真菌	真菌培养及鉴定	念珠菌属	脚癣	足癣
2023-11-06 08:08:00	门诊	Q1453	5022475175		女	43岁	皮屑	真菌	真菌培养及鉴定	无真菌生长	甲癣
2023-11-08 10:05:00	门诊	101	5022540632		男	38岁	大便	真菌	真菌培养及鉴定	无真菌生长	肠功能紊乱
2023-11-08 10:06:00	门诊	Q1467	5022540690		女	28岁	皮屑	真菌	真菌培养及鉴定	无真菌生长	甲疾患
2023-11-11 09:42:00	门诊	Q1474	5022613141		男	29岁	皮屑	真菌	真菌培养及鉴定	无真菌生长	甲癣
2023-11-14 09:04:00	门诊	Q1489	5022689797		女	24岁	皮屑	真菌	真菌培养及鉴定	无真菌生长	甲疾患
2023-11-13 16:23:00	门诊	Q1488	5022678269		女	22岁	皮屑	真菌	真菌培养及鉴定	无真菌生长	真菌感染
2023-11-13 13:32:00	门诊	Q1486	5022674346		女	72岁	皮屑	真菌	真菌培养及鉴定	无真菌生长	甲癣
2023-11-13 13:38:00	门诊	Q1487	5022674442		女	39岁	皮屑	真菌	真菌培养及鉴定	毛癣菌属	股癣	体癣
2023-11-13 15:24:00	门诊	101	5022677175		男	28岁	大便	真菌	真菌培养及鉴定	无真菌生长	结肠炎,胃溃疡,反流性食管炎
2023-11-16 08:41:00	门诊	Q1493	5022739229		男	32岁	皮屑	真菌	真菌培养及鉴定	红色毛癣菌	甲癣	手指甲脚趾甲
2023-11-18 16:00:00	门诊	Q1498	5022805836		女	30岁	皮屑	真菌	真菌培养及鉴定	黑曲霉复合群	甲癣	脚趾甲
2023-11-21 10:00:00	门诊	Q1505	5022880850		男	39岁	脚趾甲	真菌	真菌培养及鉴定	红色毛癣菌	皮肤赘生物,甲癣
2023-11-21 09:31:00	门诊	Q1503	5022878576		女	71岁	皮屑	真菌	真菌培养及鉴定	念珠菌属	甲癣	手指甲
2023-11-21 10:41:00	门诊	103	5022883337		男	55岁	大便	真菌	真菌培养及鉴定	无真菌生长	结肠炎,肠功能紊乱
2023-11-21 09:41:00	门诊	Q1504	5022879332		女	41岁	皮屑	真菌	真菌培养及鉴定	无真菌生长	湿疹
2023-11-23 13:42:00	门诊	Q1514	5022952082		男	21岁	皮屑	真菌	真菌培养及鉴定	无真菌生长	甲癣
2023-11-23 16:45:00	门诊	Q1516	5022957201		女	27岁	皮屑	真菌	真菌培养及鉴定	红色毛癣菌	甲癣	手指甲脚趾甲
2023-11-23 16:30:00	门诊	Q1515	5022956920		男	35岁	皮屑	真菌	真菌培养及鉴定	黄曲霉	甲癣	脚趾甲
2023-11-23 16:42:00	门诊	101	5022957127		女	21岁	大便	真菌	真菌培养及鉴定	无真菌生长	胃肠功能紊乱
2023-11-28 11:29:00	门诊	Q1531	5023108596		女	41岁	待检物	真菌	真菌培养及鉴定	无真菌生长	甲癣
2023-11-30 15:57:00	门诊	Q1536	5023177836		女	25岁	皮屑	真菌	真菌培养及鉴定	无真菌生长	甲癣
2023-12-04 09:09:00	门诊	101	5023284279		女	49岁	大便	真菌	真菌培养及鉴定	无真菌生长	腹痛,肠功能紊乱,肠道菌群失调
2023-12-03 16:00:00	门诊	Q1546	5023269839		女	35岁	皮屑	真菌	真菌培养及鉴定	无真菌生长	甲癣,湿疹,下肢皮肤感染
2023-12-03 14:39:00	门诊	Q1545	5023267443		女	27岁	皮屑	真菌	真菌培养及鉴定	无真菌生长	甲癣
2023-12-08 13:38:00	门诊	Q1559	5023421435		男	36岁	皮屑	真菌	真菌培养及鉴定	无真菌生长	甲癣
2023-12-08 10:32:00	门诊	Q1558	5023417025		男	24岁	皮屑	真菌	真菌培养及鉴定	念珠菌属	甲癣	手指甲
2023-12-09 14:34:00	门诊	Q1561	5023456255		男	68岁	皮屑	真菌	真菌培养及鉴定	念珠菌属	脚癣	脚趾甲
2023-12-09 14:50:00	门诊	Q1562	5023456774		女	41岁	皮屑	真菌	真菌培养及鉴定	无真菌生长	甲营养不良,甲沟炎
2023-12-09 15:53:00	门诊	Q1563	5023458604		女	30岁	皮屑	真菌	真菌培养及鉴定	无真菌生长	甲癣
2023-12-11 09:03:00	门诊	Q1570	5023511276		女	72岁	皮屑	真菌	真菌培养及鉴定	无真菌生长	甲癣
2023-12-11 09:37:00	门诊	Q1572	5023514646		女	43岁	皮屑	真菌	真菌培养及鉴定	无真菌生长	甲癣
2023-12-11 08:46:00	门诊	Q1569	5023509315		女	60岁	皮屑	真菌	真菌培养及鉴定	念珠菌属	甲癣,甲沟炎	手指甲
2023-12-11 09:03:00	门诊	Q1571	5023511303		女	72岁	皮屑	真菌	真菌培养及鉴定	念珠菌属	甲癣	手指甲
2023-12-11 10:58:00	门诊	Q1573	5023520374		男	5岁	皮屑	真菌	真菌培养及鉴定	念珠菌属	甲疾患	手指甲
2023-12-12 11:02:00	门诊	Q1575	5023551554		女	27岁	皮屑	真菌	真菌培养及鉴定	无真菌生长	甲癣
2023-12-13 13:37:00	门诊	Q1577	5023584152		女	30岁	皮屑	真菌	真菌培养及鉴定	无真菌生长	甲癣
2023-12-13 16:18:00	门诊	Q1581	5023589049		男	33岁	组织	真菌	真菌培养及鉴定	曲霉属	痣,甲疾患	手指甲
2023-12-13 16:09:00	门诊	Q1580	5023588901		女	30岁	皮屑	真菌	真菌培养及鉴定	无真菌生长	甲癣
2023-12-13 15:27:00	门诊	Q1579	5023587934		女	54岁	皮屑	真菌	真菌培养及鉴定	无真菌生长	皮炎,甲癣
2023-12-13 13:57:00	门诊	Q1578	5023584935		女	46岁	皮屑	真菌	真菌培养及鉴定	红色毛癣菌	甲癣	手指甲脚趾甲
2023-12-13 16:24:00	门诊	Q1582	5023589144		女	50岁	皮屑	真菌	真菌培养及鉴定	无真菌生长	甲沟炎
2023-12-15 09:09:00	门诊	Q1585	5023634512		女	33岁	皮屑	真菌	真菌培养及鉴定	无真菌生长	斑块状银屑病
2023-12-15 08:53:00	门诊	Q1584	5023632729		女	53岁	皮屑	真菌	真菌培养及鉴定	无真菌生长	皮疹
2023-12-15 09:36:00	门诊	101	5023636667		女	30岁	大便	真菌	真菌培养及鉴定	无真菌生长	肠功能紊乱
2023-12-16 14:27:00	门诊	Q1589	5023673730		女	33岁	皮屑	真菌	真菌培养及鉴定	无真菌生长	甲癣
2023-12-16 14:52:00	门诊	Q1590	5023674361		女	37岁	皮屑	真菌	真菌培养及鉴定	无真菌生长	甲癣
2023-12-16 14:11:00	门诊	Q1588	5023673110		男	33岁	皮屑	真菌	真菌培养及鉴定	红色毛癣菌	甲癣	手指甲脚趾甲
2023-12-18 08:55:00	门诊	101	5023716621		男	39岁	大便	真菌	真菌培养及鉴定	无真菌生长	抑郁状态,胃炎,肠功能紊乱
2023-12-23 14:11:00	门诊	Q1605	5023858218		女	35岁	皮屑	真菌	真菌培养及鉴定	无真菌生长	甲癣
2023-12-24 10:00:00	门诊	Q1606	5023880103		男	39岁	皮屑	真菌	真菌培养及鉴定	无真菌生长	皮疹
2023-12-31 09:30:00	门诊	Q1621	5024104108		女	10岁	皮屑	真菌	真菌培养及鉴定	无真菌生长	甲疾患
2023-12-31 10:24:00	门诊	Q1622	5024109051		女	19岁	皮屑	真菌	真菌培养及鉴定	无真菌生长	痤疮
2023-12-31 15:51:00	住院	101	6008831364	12985251	男	20岁	穿刺液	真菌	真菌培养及鉴定	无真菌生长	脱髓鞘病
2023-12-31 14:55:00	门诊	Q1623	5024117968		男	28岁	皮屑	真菌	真菌培养及鉴定	无真菌生长	甲疾患,痤疮
2024-01-06 09:31:00	门诊	Q11	5024302890		女	45岁	皮屑	真菌	真菌培养及鉴定	念珠菌属	甲疾患,甲沟炎	手指甲
2024-01-06 09:07:00	门诊	Q10	5024300460		男	44岁	皮屑	真菌	真菌培养及鉴定	无真菌生长	甲营养不良
2024-01-08 14:36:00	门诊	Q17	5024382373		男	23岁	脚趾甲	真菌	真菌培养及鉴定	青霉属	甲癣	脚趾甲
2024-01-08 10:59:00	门诊	Q16	5024376736		女	69岁	皮屑	真菌	真菌培养及鉴定	念珠菌属	脂溢性角化病	手癣
2024-01-11 09:49:00	门诊	Q23	5024468594		女	23岁	皮屑	真菌	真菌培养及鉴定	无真菌生长	甲癣
2024-01-11 10:26:00	门诊	101	5024471226		女	43岁	大便	真菌	真菌培养及鉴定	无真菌生长	腹胀,腹胀病
2024-01-14 09:40:00	门诊	Q31	5024564612		女	48岁	皮屑	真菌	真菌培养及鉴定	无真菌生长	甲癣,肝功能检查的异常结果,足皮肤感染,皮炎
2024-01-03 14:19:00	门诊	Q3	5024215824		男	24岁	皮屑	真菌	真菌培养及鉴定	无真菌生长	甲疾患,粟丘疹
2024-01-16 15:29:00	门诊	Q36	5024643343		女	21岁	皮屑	真菌	真菌培养及鉴定	无真菌生长	甲癣
2024-01-16 15:02:00	门诊	Q35	5024642450		女	31岁	皮屑	真菌	真菌培养及鉴定	无真菌生长	痤疮
2024-01-19 10:01:00	门诊	Q41	5024727254		女	41岁	皮屑	真菌	真菌培养及鉴定	无真菌生长	甲癣
2024-01-19 10:19:00	门诊	Q42	5024728712		男	36岁	皮屑	真菌	真菌培养及鉴定	无真菌生长	斑块状银屑病
2023-10-11 08:40:00	门诊	Q1325	5021772677		女	62岁	皮屑	真菌	真菌培养及鉴定	丝孢酵母属	甲癣	脚趾甲
2023-10-14 15:57:00	门诊	Q1346	5021865214		女	30岁	皮屑	真菌	真菌培养及鉴定	无真菌生长	甲癣,脚癣,斑秃
2023-10-14 10:43:00	门诊	Q1343	5021857659		女	28岁	皮屑	真菌	真菌培养及鉴定	无真菌生长	甲癣
2023-10-14 13:50:00	门诊	Q1344	5021861547		男	4岁	皮屑	真菌	真菌培养及鉴定	无真菌生长	甲营养不良
2023-10-14 16:02:00	门诊	Q1347	5021865303		女	44岁	皮屑	真菌	真菌培养及鉴定	无真菌生长	甲癣
2023-10-14 14:30:00	门诊	Q1345	5021862998		女	27岁	皮屑	真菌	真菌培养及鉴定	无真菌生长	甲剥离,酒渣鼻
2023-10-18 14:31:00	门诊	Q1366	5021975888		男	66岁	皮屑	真菌	真菌培养及鉴定	无真菌生长	甲癣
2023-10-18 14:39:00	门诊	Q1367	5021976112		男	66岁	皮屑	真菌	真菌培养及鉴定	念珠菌属	甲疾患	手指甲
2023-10-18 11:05:00	门诊	Q1364	5021972116		女	43岁	皮屑	真菌	真菌培养及鉴定	毛癣菌属	甲癣	手指甲脚趾甲
2023-10-18 15:04:00	门诊	Q1368	5021976679		男	43岁	皮屑	真菌	真菌培养及鉴定	无真菌生长	甲营养不良
2023-10-18 14:25:00	门诊	Q1365	5021975724		女	54岁	皮屑	真菌	真菌培养及鉴定	念珠菌属	甲疾患	手指甲
2023-10-18 14:30:00	门诊	102	5021975857		女	53岁	大便	真菌	真菌培养及鉴定	无真菌生长	腹痛
2023-10-21 11:20:00	门诊	Q1385	5022048697		女	29岁	皮屑	真菌	真菌培养及鉴定	红色毛癣菌	甲癣	手指甲脚趾甲
2023-10-21 11:26:00	门诊	Q1386	5022048991		男	57岁	皮屑	真菌	真菌培养及鉴定	无真菌生长	甲癣
2023-10-21 14:32:00	门诊	Q1387	5022052207		男	33岁	皮屑	真菌	真菌培养及鉴定	无真菌生长	甲癣,甲沟炎
2023-10-22 08:29:00	门诊	Q1391	5022063801		女	35岁	待检物	真菌	真菌培养及鉴定	红色毛癣菌	甲癣	手指甲脚趾甲
2023-10-21 16:37:00	门诊	Q1389	5022054815		女	26岁	皮屑	真菌	真菌培养及鉴定	红色毛癣菌	甲癣	手指甲脚趾甲
2023-10-21 10:16:00	门诊	Q1384	5022045352		男	38岁	皮屑	真菌	真菌培养及鉴定	红色毛癣菌	甲癣	手指甲脚趾甲
2023-10-21 16:43:00	门诊	Q1390	5022054923		男	26岁	皮屑	真菌	真菌培养及鉴定	念珠菌属	甲癣	手指甲
2023-10-21 15:55:00	门诊	Q1388	5022054095		男	26岁	皮屑	真菌	真菌培养及鉴定	无真菌生长	甲疾患
2023-10-24 11:04:00	门诊	Q1404	5022131323		男	69岁	脚趾甲	真菌	真菌培养及鉴定	丝状真菌	甲癣	脚趾甲
2023-10-24 09:15:00	门诊	Q1403	5022124521		女	70岁	皮屑	真菌	真菌培养及鉴定	无真菌生长	甲癣
2023-10-24 09:56:00	门诊	Q1402	5022127765		男	19岁	皮屑	真菌	真菌培养及鉴定	无真菌生长	股癣
2023-10-26 13:56:00	门诊	Q1416	5022187586		男	30岁	皮屑	真菌	真菌培养及鉴定	无真菌生长	甲癣
2023-10-26 11:24:00	门诊	Q1415	5022185489		女	38岁	皮屑	真菌	真菌培养及鉴定	无真菌生长	甲癣
2023-10-26 10:41:00	门诊	Q1414	5022184108		男	31岁	皮屑	真菌	真菌培养及鉴定	无真菌生长	龟头炎
2023-10-29 08:28:00	门诊	Q1427	5022254030		女	45岁	皮屑	真菌	真菌培养及鉴定	念珠菌属	甲癣	手指甲
2023-10-29 08:05:00	门诊	Q1426	5022251020		男	53岁	皮屑	真菌	真菌培养及鉴定	无真菌生长	过敏性皮炎,股癣
2023-11-02 15:07:00	门诊	Q1438	5022381942		女	53岁	皮屑	真菌	真菌培养及鉴定	念珠菌属	甲营养不良	手指甲
2023-11-02 13:33:00	门诊	Q1437	5022379019		男	48岁	皮屑	真菌	真菌培养及鉴定	无真菌生长	甲癣
2023-11-03 09:35:00	门诊	Q1439	5022398745		女	19岁	皮屑	真菌	真菌培养及鉴定	念珠菌属	真菌感染	体癣
2023-11-05 14:32:00	门诊	Q1451	5022466514		女	9岁	皮屑	真菌	真菌培养及鉴定	无真菌生长	甲疾患
2023-11-05 15:51:00	门诊	Q1452	5022468931		男	27岁	皮屑	真菌	真菌培养及鉴定	丝孢酵母属	皮疹	足癣
2023-11-05 09:54:00	门诊	Q1450	5022456750		女	42岁	皮屑	真菌	真菌培养及鉴定	无真菌生长	甲疾患
2023-11-07 14:57:00	门诊	Q1462	5022521592		男	38岁	皮屑	真菌	真菌培养及鉴定	无真菌生长	甲癣
2023-11-07 16:24:00	门诊	Q1464	5022523293		女	30岁	皮屑	真菌	真菌培养及鉴定	红色毛癣菌	痤疮,甲癣	手指甲脚趾甲
2023-11-07 15:03:00	门诊	Q1463	5022521773		女	72岁	皮屑	真菌	真菌培养及鉴定	无真菌生长	甲疾患
2023-11-08 09:23:00	门诊	Q1466	5022537697		女	70岁	皮屑	真菌	真菌培养及鉴定	无真菌生长	甲营养不良,皮肤肿物
2023-11-10 09:16:00	门诊	Q1472	5022586283		女	56岁	皮屑	真菌	真菌培养及鉴定	无真菌生长	甲癣
2023-11-10 11:13:00	门诊	Q1473	5022593005		女	28岁	待检物	真菌	真菌培养及鉴定	无真菌生长	皮炎
2023-11-13 10:43:00	门诊	Q1485	5022671449		女	70岁	皮屑	真菌	真菌培养及鉴定	无真菌生长	甲癣
2023-11-13 09:30:00	门诊	Q1483	5022666661		男	33岁	皮屑	真菌	真菌培养及鉴定	红色毛癣菌	脚癣	足癣
2023-11-13 09:42:00	门诊	Q1484	5022667571		女	52岁	皮屑	真菌	真菌培养及鉴定	红色毛癣菌	甲癣	手指甲脚趾甲
2023-11-15 14:01:00	门诊	Q1492	5022727001		男	36岁	皮屑	真菌	真菌培养及鉴定	无真菌生长	皮疹
2023-11-15 16:27:00	门诊	Q1493	5022730660		男	3岁	皮屑	真菌	真菌培养及鉴定	犬小孢子菌	头癣	头癣
2023-11-18 09:41:00	门诊	Q1496	5022794376		女	27岁	皮屑	真菌	真菌培养及鉴定	念珠菌属	甲癣	手指甲
2023-11-20 14:13:00	门诊	101	5022858452		男	55岁	大便	真菌	真菌培养及鉴定	无真菌生长	胃肠功能紊乱,寒湿阻滞证
2023-11-21 09:11:00	门诊	Q1502	5022876742		男	75岁	皮屑	真菌	真菌培养及鉴定	念珠菌属	甲癣	手指甲
2023-11-22 16:46:00	门诊	Q1511	5022926314		女	52岁	皮屑	真菌	真菌培养及鉴定	无真菌生长	甲癣
2023-11-22 16:51:00	门诊	Q1512	5022926427		女	31岁	皮屑	真菌	真菌培养及鉴定	念珠菌属	真菌感染	股癣
2023-11-23 10:01:00	门诊	Q1513	5022945610		女	35岁	皮屑	真菌	真菌培养及鉴定	无真菌生长	甲营养不良
2023-11-25 10:29:00	门诊	Q1523	5023006952		男	10岁	皮屑	真菌	真菌培养及鉴定	红色毛癣菌	甲癣	脚趾甲
2023-11-25 13:54:00	门诊	Q1524	5023012635		男	53岁	皮屑	真菌	真菌培养及鉴定	丝状真菌	甲癣	手指甲
2023-11-28 08:24:00	门诊	Q1528	5023094342		男	72岁	皮屑	真菌	真菌培养及鉴定	丝状真菌	体癣	体癣
2023-11-28 10:14:00	门诊	Q1530	5023104735		女	56岁	皮屑	真菌	真菌培养及鉴定	红色毛癣菌	甲癣	手指甲脚趾甲
2023-11-28 08:24:00	门诊	Q1527	5023094378		男	72岁	皮屑	真菌	真菌培养及鉴定	无真菌生长	体癣
2023-11-28 10:02:00	门诊	Q1529	5023103739		女	49岁	待检物	真菌	真菌培养及鉴定	无真菌生长	甲癣
2023-12-03 09:35:00	门诊	Q1543	5023254074		女	59岁	脚趾甲	真菌	真菌培养及鉴定	无真菌生长	甲癣
2023-12-03 09:05:00	门诊	Q1542	5023250798		男	6岁	皮屑	真菌	真菌培养及鉴定	无真菌生长	湿疹
2023-12-05 11:04:00	门诊	101	5023324320		女	40岁	大便	真菌	真菌培养及鉴定	无真菌生长	腹胀,腹胀病
2023-12-05 16:32:00	门诊	Q1553	5023332891		男	16岁	皮屑	真菌	真菌培养及鉴定	无真菌生长	皮疹
2023-12-06 11:12:00	门诊	Q1554	5023357842		女	42岁	皮屑	真菌	真菌培养及鉴定	念珠菌属	甲疾患	手指甲
2023-12-06 13:46:00	门诊	Q1555	5023360472		女	48岁	皮屑	真菌	真菌培养及鉴定	念珠菌属	甲癣	脚趾甲
2023-12-07 14:26:00	门诊	101	5023392596		男	24岁	大便	真菌	真菌培养及鉴定	无真菌生长	肠功能紊乱,脾系病,脾胃不和证(可选词：脾胃气滞证；中焦不和证)	手指甲脚趾甲
2023-12-07 16:28:00	门诊	Q1557	5023396281		男	49岁	皮屑	真菌	真菌培养及鉴定	无真菌生长	脂溢性角化病,甲癣
2023-12-07 14:38:00	门诊	Q1556	5023392986		女	24岁	皮屑	真菌	真菌培养及鉴定	红色毛癣菌	湿疹	手癣
2023-12-09 09:54:00	门诊	Q1560	5023446503		女	14岁	皮屑	真菌	真菌培养及鉴定	无真菌生长	甲癣
2023-12-10 14:33:00	门诊	Q1567	5023492914		女	51岁	皮屑	真菌	真菌培养及鉴定	念珠菌属	手癣	手癣
2023-12-10 11:16:00	门诊	Q1564	5023487966		女	40岁	皮屑	真菌	真菌培养及鉴定	无真菌生长	体癣
2023-12-10 16:16:00	门诊	Q1568	5023496197		男	40岁	皮屑	真菌	真菌培养及鉴定	无真菌生长	甲癣
2023-12-10 13:54:00	门诊	Q1566	5023491469		男	8岁	皮屑	真菌	真菌培养及鉴定	无真菌生长	甲癣
2023-12-10 13:40:00	门诊	Q1565	5023490967		女	43岁	皮屑	真菌	真菌培养及鉴定	念珠菌属	甲癣	手指甲
2023-12-12 09:31:00	门诊	Q1574	5023545500		女	65岁	皮屑	真菌	真菌培养及鉴定	无真菌生长	甲癣
2023-12-13 09:51:00	门诊	Q1576	5023577278		男	29岁	皮屑	真菌	真菌培养及鉴定	无真菌生长	甲癣
2023-12-14 14:54:00	门诊	Q1583	5023617312		女	31岁	皮屑	真菌	真菌培养及鉴定	无真菌生长	脂溢性皮炎,银屑病
2023-12-15 10:54:00	门诊	Q1586	5023642043		男	53岁	皮屑	真菌	真菌培养及鉴定	无真菌生长	甲营养不良
2023-12-15 15:17:00	门诊	102	5023648261		女	53岁	大便	真菌	真菌培养及鉴定	无真菌生长	肠功能紊乱,脾系病
2023-12-15 16:14:00	门诊	Q1587	5023649341		女	17岁	皮屑	真菌	真菌培养及鉴定	无真菌生长	甲疾患,皮炎
2023-12-17 09:03:00	门诊	Q1591	5023688431		男	20岁	皮屑	真菌	真菌培养及鉴定	红色毛癣菌	甲疾患	手指甲脚趾甲
2023-12-17 13:30:00	门诊	Q1592	5023701093		女	6岁	皮屑	真菌	真菌培养及鉴定	红色毛癣菌	甲疾患	手指甲脚趾甲
2023-12-17 14:05:00	门诊	Q1593	5023702114		男	11岁	皮屑	真菌	真菌培养及鉴定	念珠菌属	甲疾患	脚趾甲
2023-12-20 11:02:00	门诊	Q1598	5023778927		男	55岁	皮屑	真菌	真菌培养及鉴定	无真菌生长	甲沟炎,甲癣
2023-12-22 16:39:00	门诊	Q1603	5023834910		女	26岁	皮屑	真菌	真菌培养及鉴定	无真菌生长	甲疾患
2023-12-23 08:56:00	门诊	Q1604	5023845567		男	33岁	皮屑	真菌	真菌培养及鉴定	无真菌生长	甲癣
2023-12-26 09:39:00	门诊	101	5023939177		男	31岁	大便	真菌	真菌培养及鉴定	无真菌生长	肠功能紊乱
2023-12-28 14:22:00	门诊	101	5024015933		女	86岁	大便	真菌	真菌培养及鉴定	无真菌生长	肠功能紊乱
2023-12-31 08:32:00	门诊	Q1620	5024097294		女	17岁	皮屑	真菌	真菌培养及鉴定	红色毛癣菌	皮疹	脚趾甲
2024-01-02 14:12:00	门诊	103	5024181571		男	35岁	皮屑	真菌	真菌培养及鉴定	无真菌生长	龟头包皮炎
2024-01-02 11:24:00	门诊	Q1	5024177723		女	59岁	皮屑	真菌	真菌培养及鉴定	无真菌生长	老年瘙痒症,真菌感染,皮炎
2024-01-05 10:53:00	门诊	Q9	5024276257		男	61岁	皮屑	真菌	真菌培养及鉴定	无真菌生长	甲癣
2024-01-05 08:55:00	门诊	Q8	5024266703		女	67岁	皮屑	真菌	真菌培养及鉴定	红色毛癣菌	皮炎	体癣
2024-01-10 10:06:00	门诊	Q21	5024439352		男	33岁	皮屑	真菌	真菌培养及鉴定	无真菌生长	甲营养不良
2024-01-10 13:52:00	门诊	Q22	5024445595		女	71岁	皮屑	真菌	真菌培养及鉴定	念珠菌属	甲癣	手指甲
2024-01-13 09:04:00	门诊	Q30	5024525590		男	25岁	皮屑	真菌	真菌培养及鉴定	无真菌生长	甲癣
2024-01-19 08:34:00	门诊	Q40	5024718907		女	68岁	皮屑	真菌	真菌培养及鉴定	曲霉属	甲癣	脚趾甲
2024-01-07 16:49:00	门诊	Q15			女	岁	皮屑	真菌	真菌培养及鉴定	无真菌生长
2024-01-18 14:07:00	门诊	Q39	5024703816		男	70岁	皮屑	真菌	真菌培养及鉴定	黑曲霉复合群	甲癣	脚趾甲
2023-12-19 09:22:00	门诊	Q1596	5023745377		男	45岁	皮屑	真菌	真菌培养及鉴定	无真菌生长	甲沟炎,甲疾患
2023-12-19 10:23:00	门诊	Q1597	5023749637		男	3岁	皮屑	真菌	真菌培养及鉴定	无真菌生长	甲营养不良,特应性皮炎
2023-12-19 15:14:00	门诊	Q1598	5023757296		男	59岁	皮屑	真菌	真菌培养及鉴定	无真菌生长	孢子丝菌病,上肢皮肤感染
2023-12-22 10:56:00	门诊	Q1600	5023828047		女	31岁	皮屑	真菌	真菌培养及鉴定	无真菌生长	甲癣
2023-12-22 15:13:00	门诊	Q1602	5023833194		女	67岁	皮屑	真菌	真菌培养及鉴定	红色毛癣菌	甲癣	手指甲脚趾甲
2023-12-25 10:32:00	门诊	Q1608	5023911868		女	70岁	皮屑	真菌	真菌培养及鉴定	无真菌生长	甲癣
2023-12-27 15:37:00	门诊	Q1615	5023986264		女	61岁	皮屑	真菌	真菌培养及鉴定	无真菌生长	甲癣
2023-12-30 09:40:00	门诊	Q1619	5024071613		女	13岁	皮屑	真菌	真菌培养及鉴定	红色毛癣菌	甲营养不良	手指甲脚趾甲
2024-01-02 09:43:00	门诊	101	5024172015		女	51岁	大便	真菌	真菌培养及鉴定	无真菌生长	乳房恶性肿瘤,胃炎,糖尿病,胃痞病(可选词：胃痞)
2024-01-02 09:57:00	门诊	102	5024173146		男	27岁	皮屑	真菌	真菌培养及鉴定	无真菌生长	包皮过长
2024-01-04 16:17:00	门诊	Q6	5024252051		女	75岁	皮屑	真菌	真菌培养及鉴定	无真菌生长	甲营养不良
2024-01-04 13:56:00	门诊	Q4	5024246751		女	55岁	皮屑	真菌	真菌培养及鉴定	无真菌生长	甲沟炎
2024-01-04 16:41:00	门诊	Q7	5024252498		女	52岁	皮屑	真菌	真菌培养及鉴定	无真菌生长	斑秃,皮炎,甲沟炎
2024-01-04 14:09:00	门诊	Q5	5024247308		女	39岁	皮屑	真菌	真菌培养及鉴定	无真菌生长	脚癣,皮炎
2024-01-09 14:45:00	门诊	101	5024416170		女	28岁	大便	真菌	真菌培养及鉴定	无真菌生长	腹痛
2024-01-09 15:00:00	门诊	Q20	5024416740		男	19岁	皮屑	真菌	真菌培养及鉴定	无真菌生长	甲疾患
2024-01-09 13:38:00	门诊	Q19	5024413324		男	57岁	皮屑	真菌	真菌培养及鉴定	无真菌生长	银屑病
2024-01-12 11:16:00	门诊	Q27	5024503414		女	25岁	皮屑	真菌	真菌培养及鉴定	无真菌生长	甲癣
2024-01-12 14:29:00	门诊	Q29	5024507388		女	64岁	皮屑	真菌	真菌培养及鉴定	无真菌生长	甲癣
2024-01-12 11:17:00	门诊	Q28	5024503463		男	32岁	皮屑	真菌	真菌培养及鉴定	无真菌生长	甲癣
2024-01-15 15:37:00	门诊	Q34	5024611047		男	68岁	皮屑	真菌	真菌培养及鉴定	无真菌生长	皮肤肉芽肿,上肢皮肤感染
2024-01-15 15:30:00	门诊	Q33	5024610869		女	39岁	皮屑	真菌	真菌培养及鉴定	无真菌生长	甲疾患
2024-01-20 13:39:00	门诊	Q48	5024766654		女	34岁	皮屑	真菌	真菌培养及鉴定	无真菌生长	甲癣
2024-01-20 11:15:00	门诊	Q47	5024764007		男	23岁	皮屑	真菌	真菌培养及鉴定	无真菌生长	甲营养不良
2024-01-23 14:36:00	门诊	Q54	5024856044		女	23岁	皮屑	真菌	真菌培养及鉴定	无真菌生长	皮疹
2024-01-23 09:44:00	门诊	Q53	5024847353		女	5岁	待检物	真菌	真菌培养及鉴定	无真菌生长	甲癣
2024-01-24 14:25:00	门诊	Q58	5024882450		女	20岁	皮屑	真菌	真菌培养及鉴定	无真菌生长	甲癣,痤疮
2024-01-24 16:25:00	门诊	Q59	5024885721		女	57岁	皮屑	真菌	真菌培养及鉴定	红色毛癣菌	甲癣	手指甲脚趾甲
2024-01-26 08:42:00	门诊	Q62	5024922264		男	15岁	指甲	真菌	真菌培养及鉴定	无真菌生长	甲癣
2024-01-26 10:20:00	门诊	Q63	5024930009		男	26岁	皮屑	真菌	真菌培养及鉴定	红色毛癣菌	甲癣	手指甲脚趾甲
2024-01-28 08:29:00	门诊	Q101	5024978987		男	37岁	脚趾甲	真菌	真菌培养及鉴定	念珠菌属	甲癣,花斑癣[花斑糠疹]	脚趾甲
2024-01-29 08:21:00	门诊	Q68	5025009966		女	63岁	皮屑	真菌	真菌培养及鉴定	无真菌生长	甲癣
2024-01-29 10:43:00	门诊	101	5025021054		男	60岁	大便	真菌	真菌培养及鉴定	无真菌生长	腹胀,焦虑状态,腹胀病
2024-01-31 15:40:00	门诊	101	5025090491		女	32岁	大便	真菌	真菌培养及鉴定	无真菌生长	肠功能紊乱
2024-01-31 14:01:00	门诊	Q73	5025087028		女	60岁	皮屑	真菌	真菌培养及鉴定	红色毛癣菌	真菌感染	体癣
2024-01-31 10:14:00	门诊	Q72	5025080979		男	39岁	皮屑	真菌	真菌培养及鉴定	无真菌生长	湿疹,甲癣
2024-01-31 09:55:00	门诊	Q71	5025079625		女	68岁	皮屑	真菌	真菌培养及鉴定	无真菌生长	甲营养不良
2024-02-01 11:02:00	门诊	Q75	5025114240		男	42岁	皮屑	真菌	真菌培养及鉴定	无真菌生长	瘙痒(症),甲癣
2024-02-01 13:43:00	门诊	Q76	5025116528		男	23岁	皮屑	真菌	真菌培养及鉴定	无真菌生长	甲癣
2024-02-02 08:39:00	门诊	Q78	5025132059		女	43岁	待检物	真菌	真菌培养及鉴定	红色毛癣菌	真菌感染	体癣
2024-02-01 14:17:00	门诊	Q77	5025117935		女	30岁	皮屑	真菌	真菌培养及鉴定	红色毛癣菌	甲癣	手指甲脚趾甲
2024-02-03 10:59:00	门诊	Q81	5025171218		男	31岁	皮屑	真菌	真菌培养及鉴定	红色毛癣菌	黑素细胞痣	体癣
2024-02-05 08:39:00	门诊	Q83	5025214291		女	48岁	皮屑	真菌	真菌培养及鉴定	无真菌生长	甲癣
2024-02-04 13:33:00	门诊	Q82	5025200596		男	29岁	皮屑	真菌	真菌培养及鉴定	无真菌生长	甲癣
2024-02-06 09:28:00	门诊	101	5025247170		男	19岁	大便	真菌	真菌培养及鉴定	无真菌生长	肠功能紊乱,脾系病
2024-02-06 10:32:00	门诊	Q88	5025252033		男	47岁	皮屑	真菌	真菌培养及鉴定	红色毛癣菌	股癣,真菌感染股癣	股癣
2024-02-18 08:43:00	门诊	Q112	5025501792		女	61岁	皮屑	真菌	真菌培养及鉴定	无真菌生长	紫癜,脚癣
2024-02-17 14:48:00	门诊	Q111	5025488757		男	36岁	皮屑	真菌	真菌培养及鉴定	红色毛癣菌	甲癣	手指甲脚趾甲
2024-02-20 08:25:00	门诊	104	5025566737		女	49岁	大便	真菌	真菌培养及鉴定	无真菌生长	反流性食管炎,胃炎,胃肠功能紊乱,肠道菌群失调,胃痞病(可选词：胃痞)
2024-02-22 16:28:00	门诊	Q132	5025649738		女	39岁	皮屑	真菌	真菌培养及鉴定	无真菌生长	甲癣,皮炎
2024-02-22 15:52:00	门诊	Q131	5025649107		女	21岁	皮屑	真菌	真菌培养及鉴定	无真菌生长	甲癣
2024-02-25 15:53:00	门诊	Q148	5025738175		女	23岁	皮屑	真菌	真菌培养及鉴定	无真菌生长	甲癣
2024-02-25 10:34:00	门诊	Q146	5025728396		女	11月	皮屑	真菌	真菌培养及鉴定	无真菌生长	真菌感染
2024-02-25 13:54:00	门诊	Q147	5025734271		男	18岁	皮屑	真菌	真菌培养及鉴定	无真菌生长	甲疾患
2024-02-25 09:20:00	门诊	Q145	5025721339		女	34岁	皮屑	真菌	真菌培养及鉴定	无真菌生长	甲癣
2024-02-27 10:00:00	门诊	Q154	5025783915		女	60岁	皮屑	真菌	真菌培养及鉴定	无真菌生长	甲癣
2024-03-01 08:25:00	门诊	Q164	5025857373		女	59岁	皮屑	真菌	真菌培养及鉴定	无真菌生长	甲癣
2024-03-03 16:02:00	门诊	Q171	5025943886		女	45岁	皮屑	真菌	真菌培养及鉴定	曲霉属	甲癣	脚趾甲
2024-03-03 11:09:00	门诊	Q169	5025935192		女	52岁	皮屑	真菌	真菌培养及鉴定	互隔链格孢菌	甲癣	脚趾甲
2024-03-06 09:36:00	门诊	Q176	5026022369		男	64岁	皮屑	真菌	真菌培养及鉴定	球毛壳菌	甲癣	脚趾甲
2024-03-06 10:03:00	门诊	Q177	5026024890		男	30岁	皮屑	真菌	真菌培养及鉴定	无真菌生长	甲癣
2024-03-08 15:47:00	门诊	Q191	5026092911		女	24岁	脚趾甲	真菌	真菌培养及鉴定	无真菌生长	甲疾患
2024-03-11 10:43:00	门诊	Q200	5026183362		女	52岁	皮屑	真菌	真菌培养及鉴定	无真菌生长	甲疾患
2024-03-11 09:08:00	门诊	101	5026175292		男	31岁	大便	真菌	真菌培养及鉴定	无真菌生长	肠功能紊乱
2024-03-11 13:39:00	门诊	Q202	5026187803		男	34岁	皮屑	真菌	真菌培养及鉴定	无真菌生长	脂溢性皮炎
2024-03-11 10:55:00	门诊	Q201	5026183898		女	21岁	皮屑	真菌	真菌培养及鉴定	无真菌生长	甲疾患
2024-03-14 15:32:00	门诊	102	5026286619		男	32岁	大便	真菌	真菌培养及鉴定	无真菌生长	肠功能紊乱,胃炎
2024-03-16 09:58:00	门诊	Q217	5026337869		男	42岁	皮屑	真菌	真菌培养及鉴定	红色毛癣菌	甲癣,股癣	手指甲脚趾甲
2024-03-18 14:16:00	门诊	Q221	5026415243		男	68岁	皮屑	真菌	真菌培养及鉴定	无真菌生长	局限性神经性皮炎
2024-03-18 11:15:00	门诊	Q220	5026411393		女	37岁	指甲	真菌	真菌培养及鉴定	无真菌生长	甲癣,疣
2024-03-18 16:57:00	门诊	Q222	5026419508		女	10岁	皮屑	真菌	真菌培养及鉴定	无真菌生长	甲疾患
2024-03-20 16:05:00	门诊	Q228	5026480431		男	26岁	皮屑	真菌	真菌培养及鉴定	无真菌生长	甲营养不良
2024-03-23 11:13:00	门诊	Q236	5026564866		女	22岁	皮屑	真菌	真菌培养及鉴定	念珠菌属	皮炎,唇炎,甲沟炎
2024-03-23 14:53:00	门诊	Q237	5026570176		女	24岁	皮屑	真菌	真菌培养及鉴定	无真菌生长	甲癣
2024-03-31 10:09:00	门诊	Q264	5026791618		女	33岁	皮屑	真菌	真菌培养及鉴定	红色毛癣菌	甲癣	手指甲脚趾甲
2024-04-03 08:59:00	门诊	Q268	5026868552		男	60岁	皮屑	真菌	真菌培养及鉴定	无真菌生长	甲癣
2024-04-02 14:12:00	门诊	Q266	5026853389		女	34岁	皮屑	真菌	真菌培养及鉴定	无真菌生长	甲癣
2024-04-03 08:12:00	门诊	Q267	5026863248		女	35岁	皮屑	真菌	真菌培养及鉴定	无真菌生长	脚癣
2024-04-05 14:35:00	门诊	Q280	5026946560		男	69岁	皮屑	真菌	真菌培养及鉴定	无真菌生长	甲疾患
2024-04-04 12:52:00	住院	Q282	6009987820	13052968	男	17岁	皮屑	真菌	真菌培养及鉴定	无真菌生长	皮肤脓肿
2024-04-05 15:17:00	门诊	Q281	5026947982		女	66岁	皮屑	真菌	真菌培养及鉴定	无真菌生长	趾甲下出血
2024-04-08 14:39:00	门诊	Q294	5027028898		女	20岁	皮屑	真菌	真菌培养及鉴定	红色毛癣菌	甲癣	手指甲脚趾甲
2024-04-08 09:28:00	门诊	Q293	5027017498		男	71岁	皮屑	真菌	真菌培养及鉴定	无真菌生长	斑块状银屑病
2024-04-16 14:28:00	门诊	Q327	5027258053		男	19岁	皮屑	真菌	真菌培养及鉴定	红色毛癣菌	痤疮,甲癣	脚趾甲
2024-04-21 10:17:00	门诊	Q336	5027391398		女	26岁	皮屑	真菌	真菌培养及鉴定	无真菌生长	真菌感染
2024-04-21 10:54:00	门诊	Q337	5027394045		女	47岁	皮屑	真菌	真菌培养及鉴定	念珠菌属	特应性皮炎,结节性痒疹
2024-04-25 09:52:00	门诊	Q352	5027502261		女	69岁	皮屑	真菌	真菌培养及鉴定	无真菌生长	甲癣
2024-04-30 09:59:00	门诊	Q360	5027633229		男	41岁	皮屑	真菌	真菌培养及鉴定	红色毛癣菌	体癣	体癣
2024-04-30 09:59:00	门诊	Q361	5027633227		男	41岁	皮屑	真菌	真菌培养及鉴定	镰刀菌属	体癣	体癣
2024-05-05 08:11:00	门诊	Q385	5027773703		女	52岁	皮屑	真菌	真菌培养及鉴定	无真菌生长	甲疾患
2024-05-04 14:56:00	门诊	Q384	5027766442		女	33岁	皮屑	真菌	真菌培养及鉴定	无真菌生长	甲癣
2024-05-04 09:09:00	门诊	101	5027754939		男	19岁	分泌物	真菌	真菌培养及鉴定	无真菌生长	泌尿道感染
2023-12-18 16:20:00	门诊	Q1595	5023732119		女	39岁	皮屑	真菌	真菌培养及鉴定	无真菌生长	甲癣
2023-12-24 14:54:00	门诊	Q1607	5023890405		女	11岁	皮屑	真菌	真菌培养及鉴定	无真菌生长	皮疹
2023-12-27 10:23:00	门诊	Q1610	5023976694		女	31岁	皮屑	真菌	真菌培养及鉴定	红色毛癣菌	皮炎,甲癣	手指甲脚趾甲
2023-12-27 13:46:00	门诊	Q1614	5023982147		男	55岁	皮屑	真菌	真菌培养及鉴定	无真菌生长	真菌感染
2023-12-27 11:31:00	门诊	Q1613	5023979960		女	22岁	皮屑	真菌	真菌培养及鉴定	无真菌生长	真菌感染
2023-12-27 10:54:00	门诊	Q1612	5023978561		男	45岁	皮屑	真菌	真菌培养及鉴定	毛癣菌属	甲癣	脚趾甲
2023-12-27 10:41:00	门诊	Q1611	5023977858		男	60岁	皮屑	真菌	真菌培养及鉴定	红色毛癣菌	甲癣	脚趾甲
2023-12-29 08:20:00	门诊	Q1616	5024030859		女	37岁	指甲	真菌	真菌培养及鉴定	无真菌生长	甲癣
2024-01-01 10:56:00	门诊	Q1625	5024143241		女	50岁	皮屑	真菌	真菌培养及鉴定	丝孢酵母属	甲癣	脚趾甲
2024-01-01 10:25:00	门诊	Q1624	5024141312		男	50岁	皮屑	真菌	真菌培养及鉴定	无真菌生长	甲癣
2024-01-02 16:03:00	门诊	Q2	5024185769		女	32岁	皮屑	真菌	真菌培养及鉴定	无真菌生长	皮肤肿物,甲疾患
2024-01-03 15:48:00	门诊	104	5024218759		男	32岁	大便	真菌	真菌培养及鉴定	无真菌生长	肠功能紊乱
2024-01-06 16:13:00	门诊	Q14	5024318218		女	47岁	皮屑	真菌	真菌培养及鉴定	毛癣菌属	甲癣,甲沟炎	手指甲脚趾甲
2024-01-06 10:43:00	门诊	Q12	5024308736		女	24岁	皮屑	真菌	真菌培养及鉴定	无真菌生长	甲癣
2024-01-06 15:13:00	门诊	Q13	5024316612		女	38岁	皮屑	真菌	真菌培养及鉴定	无真菌生长	局限性神经性皮炎,甲癣
2024-01-09 10:08:00	门诊	Q18	5024407501		男	50岁	皮屑	真菌	真菌培养及鉴定	无真菌生长	湿疹,手癣
2024-01-12 08:37:00	门诊	Q25	5024491270		女	22岁	皮屑	真菌	真菌培养及鉴定	红色毛癣菌	真菌感染	手指甲脚趾甲
2024-01-12 08:57:00	门诊	101	5024493512		女	55岁	大便	真菌	真菌培养及鉴定	无真菌生长	腹痛
2024-01-11 13:46:00	门诊	Q24	5024475620		男	45岁	皮屑	真菌	真菌培养及鉴定	黑曲霉复合群	甲癣	脚趾甲
2024-01-14 16:13:00	门诊	Q32	5024580863		男	37岁	皮屑	真菌	真菌培养及鉴定	无真菌生长	真菌感染
2024-01-17 13:34:00	门诊	Q38	5024671314		女	60岁	皮屑	真菌	真菌培养及鉴定	黑曲霉复合群	甲癣	脚趾甲
2024-01-17 08:53:00	门诊	Q37	5024658878		女	6岁	皮屑	真菌	真菌培养及鉴定	犬小孢子菌	脱发	头癣
2024-01-20 10:01:00	门诊	Q44	5024758723		女	48岁	皮屑	真菌	真菌培养及鉴定	红色毛癣菌	甲癣	手指甲脚趾甲
2024-01-20 10:43:00	门诊	Q45	5024761994		男	23岁	皮屑	真菌	真菌培养及鉴定	无真菌生长	甲疾患,甲沟炎
2024-01-19 15:31:00	门诊	Q43	5024738733		女	29岁	皮屑	真菌	真菌培养及鉴定	无真菌生长	皮疹
2024-01-20 10:57:00	门诊	Q46	5024762924		男	18岁	皮屑	真菌	真菌培养及鉴定	无真菌生长	甲癣
2024-01-21 14:41:00	门诊	Q49	5024800845		女	21岁	皮屑	真菌	真菌培养及鉴定	无真菌生长	甲疾患
2024-01-22 14:46:00	门诊	Q51	5024828695		男	32岁	待检物	真菌	真菌培养及鉴定	无真菌生长	甲疾患
2024-01-22 14:34:00	门诊	Q50	5024828339		男	50岁	皮屑	真菌	真菌培养及鉴定	无真菌生长	皮炎,甲癣
2024-01-22 15:22:00	门诊	Q52	5024829850		男	37岁	皮屑	真菌	真菌培养及鉴定	无真菌生长	真菌感染,皮炎,银屑病
2024-01-24 08:56:00	门诊	Q55	5024869820		女	29岁	皮屑	真菌	真菌培养及鉴定	念珠菌属	甲营养不良	手指甲
2024-01-24 09:35:00	门诊	Q57	5024873231		女	42岁	皮屑	真菌	真菌培养及鉴定	无真菌生长	真菌感染
2024-01-24 09:08:00	门诊	Q56	5024870920		男	1岁	皮屑	真菌	真菌培养及鉴定	无真菌生长	甲疾患
2024-01-25 09:31:00	门诊	Q60	5024899913		女	30岁	皮屑	真菌	真菌培养及鉴定	无真菌生长	甲营养不良
2024-01-25 14:25:00	门诊	Q61	5024908862		男	58岁	皮屑	真菌	真菌培养及鉴定	无真菌生长	甲癣
2024-01-28 14:06:00	门诊	Q67	5024997126		男	19岁	皮屑	真菌	真菌培养及鉴定	红色毛癣菌	甲癣	脚趾甲
2024-01-28 14:01:00	门诊	Q66	5024996956		女	6岁	皮屑	真菌	真菌培养及鉴定	无真菌生长	甲疾患
2024-01-28 11:15:00	门诊	Q65	5024993574		女	43岁	皮屑	真菌	真菌培养及鉴定	无真菌生长	甲癣
2024-01-29 14:22:00	门诊	Q69	5025025987		男	33岁	皮屑	真菌	真菌培养及鉴定	无真菌生长	斑块状银屑病
2024-01-30 16:27:00	门诊	Q70	5025059105		女	32岁	皮屑	真菌	真菌培养及鉴定	无真菌生长	皮疹
2024-01-31 15:42:00	门诊	Q74	5025090568		女	23岁	皮屑	真菌	真菌培养及鉴定	无真菌生长	甲癣
2024-02-02 10:45:00	门诊	Q79	5025141498		女	5岁	皮屑	真菌	真菌培养及鉴定	无真菌生长	头癣
2024-02-02 14:28:00	门诊	Q80	5025146183		男	20岁	皮屑	真菌	真菌培养及鉴定	红色毛癣菌	甲癣	脚趾甲
2024-02-05 11:03:00	门诊	Q85	5025226005		女	60岁	皮屑	真菌	真菌培养及鉴定	无真菌生长	甲癣
2024-02-05 09:57:00	门诊	Q84	5025222018		女	82岁	皮屑	真菌	真菌培养及鉴定	无真菌生长	湿疹,特应性皮炎,疥疮
2024-02-05 11:15:00	门诊	Q86	5025226441		女	60岁	皮屑	真菌	真菌培养及鉴定	无真菌生长	甲癣
2024-02-05 15:36:00	门诊	Q87	5025232219		女	14岁	皮屑	真菌	真菌培养及鉴定	无真菌生长	脚癣,甲癣
2024-02-08 14:03:00	门诊	Q93	5025304778		男	77岁	皮屑	真菌	真菌培养及鉴定	念珠菌属	甲癣	手指甲
2024-02-09 08:45:00	门诊	Q94	5025314468		男	27岁	皮屑	真菌	真菌培养及鉴定	红色毛癣菌	甲癣	脚趾甲
2024-02-13 15:37:00	门诊	Q103	5025378311		女	15岁	皮屑	真菌	真菌培养及鉴定	无真菌生长	汗疱疹
2024-02-17 08:50:00	门诊	Q110	5025472504		男	16岁	皮屑	真菌	真菌培养及鉴定	无真菌生长	甲癣,马拉色菌毛囊炎
2024-02-20 08:32:00	门诊	Q120	5025567752		男	60岁	皮屑	真菌	真菌培养及鉴定	无真菌生长	上肢皮肤感染
2024-02-19 14:51:00	门诊	Q119	5025553473		女	18岁	皮屑	真菌	真菌培养及鉴定	无真菌生长	甲癣
2024-02-21 16:54:00	门诊	Q130	5025622505		男	49岁	皮屑	真菌	真菌培养及鉴定	无真菌生长	甲癣
2024-02-21 16:25:00	门诊	Q129	5025622180		女	59岁	皮屑	真菌	真菌培养及鉴定	无真菌生长	孢子丝菌病,分枝杆菌病
2024-02-25 08:17:00	门诊	Q144	5025713641		女	36岁	皮屑	真菌	真菌培养及鉴定	红色毛癣菌	湿疹,脚癣	足癣
2024-02-24 13:44:00	门诊	Q142	5025702133		男	30岁	皮屑	真菌	真菌培养及鉴定	无真菌生长	甲癣
2024-02-24 11:17:00	门诊	Q141	5025699721		男	31岁	皮屑	真菌	真菌培养及鉴定	无真菌生长	甲营养不良
2024-02-24 15:13:00	门诊	Q143	5025705103		男	49岁	皮屑	真菌	真菌培养及鉴定	无真菌生长	脚癣,甲癣
2024-02-24 11:14:00	门诊	Q140	5025699642		女	27岁	皮屑	真菌	真菌培养及鉴定	无真菌生长	甲营养不良
2024-02-26 14:49:00	门诊	Q153	5025763086		女	59岁	皮屑	真菌	真菌培养及鉴定	无真菌生长	甲癣
2024-02-26 13:53:00	门诊	Q152	5025761145		女	60岁	皮屑	真菌	真菌培养及鉴定	无真菌生长	皮疹,淋巴回流障碍
2024-02-29 15:03:00	门诊	Q163	5025847583		男	32岁	皮屑	真菌	真菌培养及鉴定	无真菌生长	甲癣,慢性荨麻疹
2024-02-29 14:40:00	门诊	Q162	5025846913		女	30岁	皮屑	真菌	真菌培养及鉴定	无真菌生长	甲癣
2024-02-29 13:54:00	门诊	Q161	5025845403		女	23岁	皮屑	真菌	真菌培养及鉴定	无真菌生长	甲癣
2024-03-03 09:54:00	门诊	Q168	5025928504		女	28岁	皮屑	真菌	真菌培养及鉴定	红色毛癣菌	甲癣	足癣
2024-03-04 16:23:00	门诊	Q174	5025974078		女	49岁	皮屑	真菌	真菌培养及鉴定	红色毛癣菌	真菌感染	体癣
2024-03-08 10:24:00	门诊	Q190	5026084456		男	76岁	皮屑	真菌	真菌培养及鉴定	无真菌生长	甲癣
2024-03-08 08:49:00	门诊	Q189	5026076236		女	60岁	皮屑	真菌	真菌培养及鉴定	无真菌生长	甲癣
2024-03-10 14:42:00	门诊	Q199	5026159571		男	9岁	皮屑	真菌	真菌培养及鉴定	无真菌生长	真菌感染
2024-03-10 10:48:00	门诊	Q198	5026151607		女	69岁	皮屑	真菌	真菌培养及鉴定	念珠菌属	甲沟炎	手指甲
2024-03-13 10:30:00	门诊	Q211	5026247540		女	34岁	待检物	真菌	真菌培养及鉴定	红色毛癣菌	甲疾患	手指甲
2024-03-13 10:17:00	门诊	Q210	5026246680		女	41岁	皮屑	真菌	真菌培养及鉴定	无真菌生长	甲疾患
2024-03-13 09:29:00	门诊	Q209	5026242804		女	31岁	皮屑	真菌	真菌培养及鉴定	无真菌生长	脂溢性皮炎
2024-03-13 08:44:00	门诊	Q208	5026237733		女	72岁	皮屑	真菌	真菌培养及鉴定	无真菌生长	股癣,粟丘疹
2024-03-15 16:13:00	门诊	Q215	5026317064		男	21岁	皮屑	真菌	真菌培养及鉴定	厚孢镰刀复合群	甲癣,痤疮	脚趾甲
2024-03-17 16:40:00	门诊	Q219	5026389185		女	29岁	皮屑	真菌	真菌培养及鉴定	无真菌生长	体癣
2024-03-20 09:29:00	门诊	Q227	5026467464		男	21岁	皮屑	真菌	真菌培养及鉴定	无真菌生长	甲癣
2024-03-23 09:22:00	门诊	Q234	5026556375		女	41岁	皮屑	真菌	真菌培养及鉴定	丝孢酵母属	甲癣	脚趾甲
2024-03-22 16:21:00	门诊	Q233	5026540038		男	25岁	皮屑	真菌	真菌培养及鉴定	无真菌生长	皮疹
2024-03-23 09:48:00	门诊	Q235	5026559088		男	41岁	皮屑	真菌	真菌培养及鉴定	曲霉属	甲癣	脚趾甲
2024-03-25 10:00:00	门诊	Q247	5026626639		女	54岁	皮屑	真菌	真菌培养及鉴定	丝孢酵母属	甲癣	脚趾甲
2024-03-25 10:19:00	门诊	Q248	5026628025		男	35岁	皮屑	真菌	真菌培养及鉴定	红色毛癣菌	甲癣	脚趾甲
2024-03-25 11:10:00	门诊	Q249	5026630861		女	37岁	皮屑	真菌	真菌培养及鉴定	无真菌生长	荨麻疹,甲疾患
2024-03-27 13:51:00	门诊	Q254	5026690849		男	3岁	皮屑	真菌	真菌培养及鉴定	犬小孢子菌	头癣	头癣
2024-03-27 16:00:00	门诊	Q255	5026694101		女	30岁	皮屑	真菌	真菌培养及鉴定	无真菌生长	甲癣
2024-03-30 14:20:00	门诊	Q262	5026769867		男	35岁	皮屑	真菌	真菌培养及鉴定	红色毛癣菌	甲癣	手指甲脚趾甲
2024-03-30 11:27:00	门诊	Q261	5026767171		女	23岁	皮屑	真菌	真菌培养及鉴定	无真菌生长	甲疾患
2024-03-30 11:11:00	门诊	Q260	5026766449		女	61岁	皮屑	真菌	真菌培养及鉴定	无真菌生长	皮炎
2024-03-30 15:06:00	门诊	Q263	5026771276		女	17岁	皮屑	真菌	真菌培养及鉴定	红色毛癣菌	甲癣	手指甲脚趾甲
2024-04-04 15:17:00	门诊	Q278	5026915603		男	5岁	皮屑	真菌	真菌培养及鉴定	念珠菌属	甲癣	手指甲
2024-04-04 15:56:00	门诊	Q279	5026916783		男	3岁	皮屑	真菌	真菌培养及鉴定	无真菌生长	一般性检查，其他的
2024-04-04 13:59:00	门诊	Q277	5026912642		男	7岁	皮屑	真菌	真菌培养及鉴定	无真菌生长	甲癣
2024-04-07 14:28:00	门诊	Q292	5027001225		女	19岁	皮屑	真菌	真菌培养及鉴定	红色毛癣菌	股癣	股癣
2024-04-07 14:11:00	门诊	Q291	5027000622		女	68岁	皮屑	真菌	真菌培养及鉴定	无真菌生长	甲癣
2024-04-11 16:21:00	门诊	Q305	5027114100		男	25岁	皮屑	真菌	真菌培养及鉴定	红色毛癣菌	甲癣,皮炎	手指甲脚趾甲
2024-04-12 08:35:00	门诊	Q306	5027123068		女	43岁	皮屑	真菌	真菌培养及鉴定	念珠菌属	甲癣	手指甲
2024-04-11 15:35:00	门诊	Q304	5027113109		女	47岁	皮屑	真菌	真菌培养及鉴定	无真菌生长	甲癣
2024-04-16 10:27:00	门诊	Q326	5027252096		女	28岁	皮屑	真菌	真菌培养及鉴定	无真菌生长	甲癣
2024-04-20 10:18:00	门诊	Q334	5027359909		女	22岁	皮屑	真菌	真菌培养及鉴定	无真菌生长	湿疹,甲癣
2024-04-20 11:08:00	门诊	101	5027362964		女	52岁	皮屑	真菌	真菌培养及鉴定	无真菌生长	口腔扁平苔藓
2024-04-20 15:25:00	门诊	Q335	5027368520		男	42岁	皮屑	真菌	真菌培养及鉴定	无真菌生长	湿疹,特应性皮炎
2024-04-24 14:36:00	门诊	Q351	5027483965		男	64岁	皮屑	真菌	真菌培养及鉴定	念珠菌属	足痛,下肢皮肤感染	足癣
2024-04-24 14:27:00	门诊	Q350	5027483693		男	44岁	皮屑	真菌	真菌培养及鉴定	念珠菌属	甲癣	手指甲
2024-05-03 15:48:00	门诊	Q380	5027742139		男	25岁	皮屑	真菌	真菌培养及鉴定	无真菌生长	甲癣
2024-05-03 15:52:00	门诊	Q381	5027742224		女	11岁	皮屑	真菌	真菌培养及鉴定	无真菌生长	痤疮,甲癣
2024-05-03 14:49:00	门诊	Q379	5027740507		女	50岁	皮屑	真菌	真菌培养及鉴定	趾间毛癣菌	甲癣	脚趾甲
2024-05-04 08:54:00	门诊	Q382	5027753361		男	23岁	皮屑	真菌	真菌培养及鉴定	红色毛癣菌	甲癣	脚趾甲
2024-05-04 09:35:00	门诊	Q383	5027757236		女	3岁	皮屑	真菌	真菌培养及鉴定	无真菌生长	甲癣
2024-02-07 14:36:00	门诊	Q90	5025283825		女	57岁	皮屑	真菌	真菌培养及鉴定	无真菌生长	甲癣
2024-02-08 09:22:00	门诊	Q92	5025297600		女	30岁	皮屑	真菌	真菌培养及鉴定	无真菌生长	甲癣
2024-02-08 08:53:00	门诊	Q91	5025295403		男	44岁	皮屑	真菌	真菌培养及鉴定	红色毛癣菌	甲癣	脚趾甲
2024-02-12 15:31:00	门诊	Q100	5025358471		男	53岁	皮屑	真菌	真菌培养及鉴定	念珠菌属	甲癣	脚趾甲
2024-02-13 14:29:00	门诊	Q102	5025376674		男	10岁	皮屑	真菌	真菌培养及鉴定	无真菌生长	唇炎
2024-02-16 16:27:00	门诊	Q109	5025461164		女	24岁	皮屑	真菌	真菌培养及鉴定	无真菌生长	甲疾患
2024-02-16 13:56:00	门诊	Q107	5025456436		女	17岁	皮屑	真菌	真菌培养及鉴定	红色毛癣菌	甲疾患	脚趾甲
2024-02-16 14:47:00	门诊	Q108	5025458538		男	28岁	皮屑	真菌	真菌培养及鉴定	红色毛癣菌	甲疾患	脚趾甲
2024-02-16 11:11:00	门诊	Q106	5025453099		女	35岁	皮屑	真菌	真菌培养及鉴定	互隔链格孢菌	甲癣	脚趾甲
2024-02-16 10:17:00	门诊	Q105	5025449603		男	51岁	皮屑	真菌	真菌培养及鉴定	无真菌生长	关节痛,甲疾患
2024-02-19 10:54:00	门诊	101	5025546290		女	36岁	大便	真菌	真菌培养及鉴定	无真菌生长	胃炎,贫血,腹胀,腹胀病
2024-02-19 08:07:00	门诊	Q117	5025529085		男	66岁	皮屑	真菌	真菌培养及鉴定	无真菌生长	甲疾患
2024-02-19 10:44:00	门诊	102	5025545602		男	68岁	大便	真菌	真菌培养及鉴定	无真菌生长	肠功能紊乱
2024-02-19 11:01:00	门诊	Q118	5025546722		男	68岁	皮屑	真菌	真菌培养及鉴定	无真菌生长	甲疾患,真菌感染
2024-02-21 14:15:00	门诊	Q128	5025618226		女	60岁	皮屑	真菌	真菌培养及鉴定	念珠菌属	甲癣	手指甲
2024-02-21 10:52:00	门诊	Q126	5025613442		女	19岁	皮屑	真菌	真菌培养及鉴定	茄病镰刀菌复合群	甲癣	脚趾甲
2024-02-21 13:40:00	门诊	Q127	5025616708		男	28岁	皮屑	真菌	真菌培养及鉴定	念珠菌属	甲癣	手指甲
2024-02-21 10:41:00	门诊	Q125	5025612644		女	23岁	皮屑	真菌	真菌培养及鉴定	无真菌生长	甲癣
2024-02-23 14:02:00	门诊	Q138	5025673251		男	49岁	皮屑	真菌	真菌培养及鉴定	无真菌生长	皮疹
2024-02-23 15:03:00	门诊	Q139	5025675407		男	64岁	皮屑	真菌	真菌培养及鉴定	红色毛癣菌	皮疹	手指甲脚趾甲
2024-02-28 14:01:00	门诊	Q159	5025819551		女	44岁	皮屑	真菌	真菌培养及鉴定	念珠菌属	甲沟炎,真菌感染	手指甲
2024-02-28 15:27:00	门诊	Q160	5025822255		男	22岁	皮屑	真菌	真菌培养及鉴定	无真菌生长	甲癣
2024-03-02 10:10:00	住院	Q166	6009553920	13028171	男	21岁	皮屑	真菌	真菌培养及鉴定	无真菌生长	狼疮性肾炎
2024-03-05 14:28:00	门诊	Q175	5026002837		女	22岁	脚趾甲	真菌	真菌培养及鉴定	无真菌生长	真菌感染,甲沟炎
2024-03-07 15:33:00	门诊	Q187	5026063134		女	45岁	皮屑	真菌	真菌培养及鉴定	红色毛癣菌	甲癣	手指甲脚趾甲
2024-03-07 10:54:00	门诊	Q186	5026056872		女	51岁	皮屑	真菌	真菌培养及鉴定	无真菌生长	甲癣
2024-03-12 10:28:00	门诊	Q204	5026215507		女	60岁	皮屑	真菌	真菌培养及鉴定	无真菌生长	高血压,湿疹,慢性荨麻疹,甲癣
2024-03-12 14:09:00	门诊	Q206	5026221465		男	54岁	皮屑	真菌	真菌培养及鉴定	红色毛癣菌	甲癣	手指甲脚趾甲
2024-03-12 14:50:00	门诊	Q207	5026223060		女	59岁	皮屑	真菌	真菌培养及鉴定	无真菌生长	孢子丝菌病
2024-03-12 10:34:00	门诊	Q205	5026215827		女	59岁	皮屑	真菌	真菌培养及鉴定	念珠菌属	甲疾患	手指甲
2024-03-14 14:27:00	门诊	Q214	5026284733		女	75岁	皮屑	真菌	真菌培养及鉴定	无真菌生长	甲癣
2024-03-17 07:32:00	住院	101	6009734307	13031778	女	55岁	尿液	真菌	真菌培养及鉴定	无真菌生长	肝胆管结石伴胆管炎
2024-03-19 15:51:00	门诊	Q225	5026449338		女	55岁	指甲	真菌	真菌培养及鉴定	无真菌生长	甲疾患
2024-03-20 08:34:00	门诊	Q226	5026461319		女	59岁	皮屑	真菌	真菌培养及鉴定	念珠菌属	甲疾患	手指甲
2024-03-19 15:45:00	门诊	Q224	5026449209		女	42岁	指甲	真菌	真菌培养及鉴定	烟曲霉	甲疾患	脚趾甲
2024-03-22 10:52:00	门诊	Q231	5026531699		女	25岁	皮屑	真菌	真菌培养及鉴定	无真菌生长	甲癣
2024-03-22 11:34:00	门诊	Q232	5026533561		女	51岁	皮屑	真菌	真菌培养及鉴定	无真菌生长	甲癣
2024-03-22 10:02:00	门诊	Q230	5026528431		男	30岁	皮屑	真菌	真菌培养及鉴定	无真菌生长	甲癣
2024-03-24 16:04:00	门诊	Q246	5026607149		女	59岁	皮屑	真菌	真菌培养及鉴定	念珠菌属	甲疾患	手指甲
2024-03-24 13:51:00	门诊	Q245	5026602520		男	27岁	皮屑	真菌	真菌培养及鉴定	无真菌生长	甲疾患
2024-03-24 13:43:00	门诊	Q244	5026602219		男	75岁	皮屑	真菌	真菌培养及鉴定	念珠菌属	甲癣	手指甲
2024-03-27 09:56:00	门诊	Q252	5026684329		女	62岁	皮屑	真菌	真菌培养及鉴定	无真菌生长	甲沟炎,甲癣
2024-03-19 16:34:00	门诊	Q226	5026450158		男	51岁	皮屑	真菌	真菌培养及鉴定	无真菌生长	甲营养不良
2024-04-04 10:02:00	门诊	Q273	5026903421		女	31岁	皮屑	真菌	真菌培养及鉴定	无真菌生长	甲癣
2024-04-04 11:07:00	门诊	Q275	5026908477		女	23岁	皮屑	真菌	真菌培养及鉴定	念珠菌属	甲癣	手指甲
2024-04-04 11:02:00	门诊	Q274	5026908202		男	27岁	皮屑	真菌	真菌培养及鉴定	无真菌生长	皮肤肿物
2024-04-07 10:42:00	门诊	Q290	5026996606		男	34岁	皮屑	真菌	真菌培养及鉴定	无真菌生长	甲癣
2024-04-07 10:21:00	门诊	Q289	5026995534		男	51岁	皮屑	真菌	真菌培养及鉴定	无真菌生长	局限性神经性皮炎,甲癣
2024-04-07 08:40:00	门诊	Q288	5026987210		女	37岁	皮屑	真菌	真菌培养及鉴定	无真菌生长	甲疾患
2024-04-11 13:53:00	门诊	Q303	5027110064		女	69岁	皮屑	真菌	真菌培养及鉴定	无真菌生长	甲癣
2024-04-16 09:05:00	门诊	Q325	5027245693		男	9岁	皮屑	真菌	真菌培养及鉴定	念珠菌属	真菌感染	足癣
2024-04-15 13:33:00	门诊	Q321	5027227457		女	54岁	皮屑	真菌	真菌培养及鉴定	红色毛癣菌	甲癣	手指甲脚趾甲
2024-04-15 10:25:00	住院	Q324	6010106149	13059068	男	75岁	穿刺液	真菌	真菌培养及鉴定	无真菌生长	急性心包积液
2024-04-15 14:05:00	门诊	Q322	5027228568		女	64岁	皮屑	真菌	真菌培养及鉴定	无真菌生长	甲癣
2024-04-24 09:43:00	门诊	Q349	5027474720		男	7岁	皮屑	真菌	真菌培养及鉴定	无真菌生长	过敏性皮炎
2024-04-24 08:53:00	门诊	Q348	5027470004		女	17岁	皮屑	真菌	真菌培养及鉴定	红色毛癣菌	甲癣	手指甲脚趾甲
2024-04-28 11:13:00	门诊	Q358	5027585851		女	20岁	皮屑	真菌	真菌培养及鉴定	念珠菌属	甲癣	手指甲
2024-05-03 09:22:00	门诊	Q377	5027728393		女	34岁	皮屑	真菌	真菌培养及鉴定	无真菌生长	甲癣
2024-05-07 14:54:00	门诊	Q396	5027849389		女	33岁	皮屑	真菌	真菌培养及鉴定	红色毛癣菌	皮炎	体癣
2024-05-07 16:02:00	门诊	Q397	5027851076		女	34岁	皮屑	真菌	真菌培养及鉴定	无真菌生长	甲癣
2024-05-07 16:28:00	门诊	102	5027851461		女	36岁	大便	真菌	真菌培养及鉴定	无真菌生长	睡眠障碍
2024-05-11 09:24:00	门诊	Q409	5027944581		女	29岁	皮屑	真菌	真菌培养及鉴定	无真菌生长	甲营养不良
2024-05-11 08:12:00	门诊	Q408	5027937247		男	24岁	皮屑	真菌	真菌培养及鉴定	无真菌生长	甲癣
2024-05-10 16:13:00	门诊	Q407	5027931214		女	7岁	皮屑	真菌	真菌培养及鉴定	阴性	一般性检查，其他的
2024-05-10 16:08:00	门诊	Q406	5027931114		男	44岁	皮屑	真菌	真菌培养及鉴定	互隔链格孢菌	一般性检查，其他的	脚趾甲
2024-05-17 09:31:00	门诊	Q436	5028118979		男	52岁	皮屑	真菌	真菌培养及鉴定	无真菌生长	甲癣
2024-05-20 13:42:00	门诊	Q449	5028216378		女	87岁	皮屑	真菌	真菌培养及鉴定	无真菌生长	脚癣
2024-05-20 16:05:00	门诊	Q451	5028220362		女	39岁	皮屑	真菌	真菌培养及鉴定	无真菌生长	甲癣
2024-05-20 10:21:00	门诊	Q448	5028211755		女	51岁	皮屑	真菌	真菌培养及鉴定	无真菌生长	甲癣
2024-05-23 16:24:00	门诊	Q467	5028304913		男	36岁	待检物	真菌	真菌培养及鉴定	红色毛癣菌	甲癣	手指甲脚趾甲
2024-05-23 11:09:00	门诊	Q465	5028298703		男	71岁	待检物	真菌	真菌培养及鉴定	丝状真菌	甲癣	脚趾甲
2024-05-23 16:05:00	门诊	Q466	5028304578		女	60岁	皮屑	真菌	真菌培养及鉴定	念珠菌属	甲癣	手指甲
2024-05-23 10:59:00	门诊	Q463	5028298434		女	31岁	待检物	真菌	真菌培养及鉴定	无真菌生长	甲癣
2024-05-23 11:06:00	门诊	Q464	5028298651		女	67岁	待检物	真菌	真菌培养及鉴定	红色毛癣菌	甲癣	手指甲脚趾甲
2024-05-26 14:50:00	门诊	101	5028387574		男	48岁	大便	真菌	真菌培养及鉴定	无真菌生长	肠功能紊乱,脾系病
2024-05-27 09:45:00	门诊	Q474	5028405628		女	40岁	待检物	真菌	真菌培养及鉴定	聚多曲霉	真菌感染	足癣
2024-05-27 09:33:00	门诊	Q473	5028404745		女	42岁	皮屑	真菌	真菌培养及鉴定	红色毛癣菌	血管神经性水肿,慢性荨麻疹
2024-05-29 16:07:00	门诊	Q483	5028471274		男	68岁	待检物	真菌	真菌培养及鉴定	镰刀菌属	甲癣	脚趾甲
2024-05-29 14:17:00	门诊	Q482	5028468815		女	27岁	皮屑	真菌	真菌培养及鉴定	红色毛癣菌	皮疹	体癣
2024-06-02 08:44:00	门诊	Q494	5028562509		女	67岁	皮屑	真菌	真菌培养及鉴定	黑曲霉，念珠菌属	甲癣	脚趾甲
2024-06-02 14:20:00	门诊	Q496	5028580101		男	55岁	皮屑	真菌	真菌培养及鉴定	丝状真菌	甲癣	脚趾甲
2024-06-05 15:15:00	门诊	Q504	5028663683		男	29岁	皮屑	真菌	真菌培养及鉴定	无真菌生长	甲疾患
2024-06-08 15:02:00	门诊	Q516	5028740499		女	28岁	皮屑	真菌	真菌培养及鉴定	红色毛癣菌	甲癣	手指甲脚趾甲
2024-06-08 13:33:00	门诊	Q515	5028737994		女	28岁	皮屑	真菌	真菌培养及鉴定	无真菌生长	甲营养不良
2024-06-08 10:26:00	门诊	Q513	5028733416		女	23岁	皮屑	真菌	真菌培养及鉴定	红色毛癣菌	甲癣	手指甲脚趾甲
2024-06-09 09:01:00	门诊	Q518	5028756204		女	31岁	皮屑	真菌	真菌培养及鉴定	无真菌生长	皮疹,疣
2024-06-08 16:27:00	门诊	Q517	5028742292		男	26岁	皮屑	真菌	真菌培养及鉴定	念珠菌属	甲癣	手指甲
2024-06-08 10:41:00	门诊	Q514	5028734412		男	68岁	皮屑	真菌	真菌培养及鉴定	红色毛癣菌	甲营养不良,甲沟炎	手指甲
2024-06-15 10:37:00	门诊	Q538	5028932309		女	11岁	皮屑	真菌	真菌培养及鉴定	无真菌生长	甲癣
2024-06-15 10:03:00	门诊	Q536	5028930293		女	27岁	皮屑	真菌	真菌培养及鉴定	无真菌生长	甲疾患
2024-06-15 10:17:00	门诊	Q537	5028931156		男	54岁	皮屑	真菌	真菌培养及鉴定	聚多曲霉	甲疾患	脚趾甲
2024-06-18 09:30:00	门诊	101	5029015320		女	34岁	大便	真菌	真菌培养及鉴定	无真菌生长	胃肠功能紊乱
2024-06-18 13:37:00	门诊	Q553	5029023422		女	45岁	皮屑	真菌	真菌培养及鉴定	无真菌生长	甲癣
2024-06-18 14:09:00	门诊	Q554	5029024419		女	66岁	皮屑	真菌	真菌培养及鉴定	无真菌生长	脚癣,粟丘疹
2024-06-18 09:13:00	门诊	Q551	5029013953		女	63岁	皮屑	真菌	真菌培养及鉴定	无真菌生长	鸡眼
2024-06-18 10:07:00	门诊	Q552	5029018195		男	28岁	皮屑	真菌	真菌培养及鉴定	无真菌生长	甲疾患
2024-06-21 09:17:00	门诊	Q570	5029094632		女	55岁	皮屑	真菌	真菌培养及鉴定	红色毛癣菌	泛发性神经性皮炎,甲癣	手指甲脚趾甲
2024-06-21 09:28:00	门诊	101	5029095664		男	23岁	大便	真菌	真菌培养及鉴定	无真菌生长	肠功能紊乱
2024-06-21 14:23:00	门诊	Q571	5029104877		女	33岁	皮屑	真菌	真菌培养及鉴定	无真菌生长	甲疾患
2024-06-21 08:54:00	门诊	Q569	5029092341		女	37岁	脚趾甲	真菌	真菌培养及鉴定	红色毛癣菌	甲癣,脚癣	脚趾甲
2024-06-24 15:30:00	门诊	Q591	5029194426		女	48岁	皮屑	真菌	真菌培养及鉴定	无真菌生长	甲癣
2024-06-24 15:38:00	门诊	Q592	5029194603		女	66岁	皮屑	真菌	真菌培养及鉴定	茄病镰刀菌复合群	皮肤肿物,甲疾患
2024-06-24 14:28:00	门诊	Q590	5029192906		女	35岁	皮屑	真菌	真菌培养及鉴定	黑曲霉复合群	色素沉着的疾患,痣,甲癣	脚趾甲
2024-06-24 09:56:00	门诊	Q587	5029185401		女	61岁	皮屑	真菌	真菌培养及鉴定	无真菌生长	甲癣
2024-06-24 14:12:00	门诊	Q589	5029192373		男	37岁	皮屑	真菌	真菌培养及鉴定	无真菌生长	疣,甲癣
2024-06-24 10:09:00	门诊	Q588	5029186246		男	17岁	皮屑	真菌	真菌培养及鉴定	无真菌生长	甲癣
2024-06-26 15:43:00	住院	101	6011064723	13049714	女	82岁	尿液	真菌	真菌培养及鉴定	无真菌生长	谵妄
2024-07-03 13:56:00	门诊	Q626	5029443314		男	53岁	皮屑	真菌	真菌培养及鉴定	无真菌生长	甲营养不良
2024-07-03 16:17:00	门诊	102	5029446815		男	23岁	大便	真菌	真菌培养及鉴定	无真菌生长	肠功能紊乱,泄泻病
2024-07-06 16:17:00	门诊	Q642	5029528022		男	69岁	皮屑	真菌	真菌培养及鉴定	无真菌生长	皮炎
2024-07-06 11:32:00	门诊	Q641	5029522472		女	28岁	皮屑	真菌	真菌培养及鉴定	红色毛癣菌	甲癣	手指甲脚趾甲
2024-07-28 08:48:00	门诊	Q739	5030154947		女	24岁	皮屑	真菌	真菌培养及鉴定	无真菌生长	皮疹
2024-07-28 08:24:00	门诊	Q736	5030151436		女	52岁	皮屑	真菌	真菌培养及鉴定	无真菌生长	甲疾患
2024-07-28 08:45:00	门诊	Q738	5030154426		女	55岁	皮屑	真菌	真菌培养及鉴定	无真菌生长	皮疹
2024-02-07 10:38:00	门诊	Q89	5025278613		女	41岁	皮屑	真菌	真菌培养及鉴定	无真菌生长	甲癣
2024-02-07 10:03:00	门诊	Q88	5025276496		女	72岁	皮屑	真菌	真菌培养及鉴定	无真菌生长	银屑病,湿疹,甲癣
2024-02-12 11:22:00	门诊	Q98	5025354864		男	38岁	皮屑	真菌	真菌培养及鉴定	无真菌生长	花斑癣[花斑糠疹]
2024-02-12 11:03:00	门诊	Q97	5025354555		男	64岁	皮屑	真菌	真菌培养及鉴定	念珠菌属	甲癣	手指甲
2024-02-12 11:25:00	门诊	Q99	5025354926		女	55岁	皮屑	真菌	真菌培养及鉴定	无真菌生长	局限性神经性皮炎
2024-02-12 08:07:00	门诊	Q95	5025347873		女	72岁	皮屑	真菌	真菌培养及鉴定	念珠菌属	甲癣	手指甲
2024-02-12 08:21:00	门诊	Q96	5025348533		女	58岁	皮屑	真菌	真菌培养及鉴定	念珠菌属	甲癣	手指甲
2024-02-16 08:36:00	门诊	Q104	5025440076		男	13岁	皮屑	真菌	真菌培养及鉴定	丝状真菌	甲疾患	手指甲
2024-02-18 14:16:00	门诊	Q113	5025517256		女	44岁	皮屑	真菌	真菌培养及鉴定	无真菌生长	甲疾患,皮炎
2024-02-18 14:24:00	门诊	Q114	5025517599		男	53岁	皮屑	真菌	真菌培养及鉴定	红色毛癣菌	真菌感染	股癣
2024-02-18 16:49:00	门诊	Q116	5025521547		男	22岁	皮屑	真菌	真菌培养及鉴定	无真菌生长	甲癣
2024-02-18 14:54:00	门诊	Q115	5025518663		男	86岁	皮屑	真菌	真菌培养及鉴定	聚多曲霉	甲癣,脱发	脚趾甲
2024-02-21 09:23:00	门诊	Q124	5025606242		女	51岁	皮屑	真菌	真菌培养及鉴定	无真菌生长	特应性皮炎,甲疾患
2024-02-23 08:52:00	门诊	Q134	5025659675		女	47岁	皮屑	真菌	真菌培养及鉴定	红色毛癣菌	甲癣	手指甲脚趾甲
2024-02-23 10:54:00	门诊	Q137	5025669129		女	27岁	皮屑	真菌	真菌培养及鉴定	红色毛癣菌	皮疹	手指甲脚趾甲
2024-02-23 10:43:00	门诊	Q136	5025668404		女	26岁	皮屑	真菌	真菌培养及鉴定	无真菌生长	甲疾患
2024-02-23 08:39:00	门诊	Q133	5025658275		女	51岁	皮屑	真菌	真菌培养及鉴定	无真菌生长	甲癣,真菌感染
2024-02-26 08:20:00	门诊	Q150	5025745336		男	66岁	皮屑	真菌	真菌培养及鉴定	红色毛癣菌	手癣	手癣
2024-02-25 16:33:00	门诊	Q149	5025738957		女	25岁	皮屑	真菌	真菌培养及鉴定	无真菌生长	甲癣
2024-02-26 10:30:00	门诊	Q151	5025756632		男	43岁	皮屑	真菌	真菌培养及鉴定	念珠菌属	甲癣	脚趾甲
2024-02-26 10:38:00	门诊	101	5025757048		女	38岁	大便	真菌	真菌培养及鉴定	无真菌生长	腹胀,腹胀病
2024-02-28 10:06:00	门诊	Q155	5025813022		女	78岁	皮屑	真菌	真菌培养及鉴定	念珠菌属	甲癣,鸡眼	脚趾甲
2024-02-28 10:41:00	门诊	Q158	5025815356		女	30岁	皮屑	真菌	真菌培养及鉴定	无真菌生长	甲疾患,皮炎
2024-02-28 10:33:00	门诊	Q157	5025814909		女	63岁	皮屑	真菌	真菌培养及鉴定	红色毛癣菌	黄褐斑,脂溢性角化病,甲癣	手指甲脚趾甲
2024-02-28 10:16:00	门诊	Q156	5025813801		女	36岁	皮屑	真菌	真菌培养及鉴定	无真菌生长	脂溢性角化病,黑素细胞痣,甲癣
2024-03-01 16:47:00	门诊	Q165	5025876824		女	19岁	皮屑	真菌	真菌培养及鉴定	无真菌生长	痣
2024-03-04 09:27:00	门诊	Q172	5025959207		男	60岁	皮屑	真菌	真菌培养及鉴定	曲霉属	甲癣	脚趾甲
2024-03-04 10:08:00	门诊	Q173	5025962406		男	38岁	皮屑	真菌	真菌培养及鉴定	无真菌生长	湿疹
2024-03-06 15:18:00	门诊	Q183	5026034306		男	70岁	皮屑	真菌	真菌培养及鉴定	无真菌生长	皮炎,皮肤恶性肿瘤,肝恶性肿瘤
2024-03-07 08:37:00	门诊	Q185	5026046096		男	64岁	皮屑	真菌	真菌培养及鉴定	无真菌生长	甲沟炎,甲营养不良
2024-03-06 15:44:00	门诊	Q184	5026035063		女	44岁	皮屑	真菌	真菌培养及鉴定	无真菌生长	皮疹
2024-03-06 14:22:00	门诊	Q180	5026032400		男	67岁	皮屑	真菌	真菌培养及鉴定	无真菌生长	甲癣
2024-03-06 14:50:00	门诊	Q182	5026033420		男	32岁	皮屑	真菌	真菌培养及鉴定	红色毛癣菌	甲癣	手指甲脚趾甲
2024-03-06 14:35:00	门诊	Q181	5026032933		男	34岁	皮屑	真菌	真菌培养及鉴定	无真菌生长	甲癣
2024-03-07 08:24:00	门诊	Q184	5026044417		女	76岁	皮屑	真菌	真菌培养及鉴定	念珠菌属	甲癣	手指甲
2024-03-06 11:11:00	门诊	Q178	5026028838		男	27岁	皮屑	真菌	真菌培养及鉴定	无真菌生长	湿疹
2024-03-09 09:32:00	门诊	Q192	5026110757		女	34岁	皮屑	真菌	真菌培养及鉴定	无真菌生长	甲癣
2024-03-09 15:12:00	门诊	Q197	5026124021		女	30岁	皮屑	真菌	真菌培养及鉴定	无真菌生长	甲疾患
2024-03-09 14:18:00	门诊	Q195	5026121951		男	13岁	皮屑	真菌	真菌培养及鉴定	无真菌生长	甲癣
2024-03-09 13:52:00	门诊	Q194	5026121044		女	18岁	皮屑	真菌	真菌培养及鉴定	须癣毛癣菌	甲营养不良	手指甲
2024-03-09 15:02:00	门诊	Q196	5026123555		女	43岁	皮屑	真菌	真菌培养及鉴定	无真菌生长	甲沟炎,甲癣
2024-03-09 10:26:00	门诊	Q193	5026115435		女	49岁	皮屑	真菌	真菌培养及鉴定	红色毛癣菌	甲癣	手指甲脚趾甲
2024-03-11 16:14:00	门诊	Q203	5026192498		女	39岁	皮屑	真菌	真菌培养及鉴定	无真菌生长	酒渣鼻,甲癣
2024-03-14 10:13:00	门诊	Q213	5026277322		男	8岁	皮屑	真菌	真菌培养及鉴定	红色毛癣菌	头癣	头癣
2024-03-13 14:35:00	住院	101	6009696839	13033134	男	49岁	皮屑	真菌	真菌培养及鉴定	无真菌生长	2型糖尿病性下肢溃疡
2024-03-14 08:58:00	门诊	Q212	5026270181		女	41岁	皮屑	真菌	真菌培养及鉴定	无真菌生长	甲营养不良
2024-03-16 16:12:00	门诊	Q218	5026351006		男	67岁	皮屑	真菌	真菌培养及鉴定	无真菌生长	甲癣
2024-03-08 08:35:00	门诊	Q188	5026074534		男	36岁	皮屑	真菌	真菌培养及鉴定	无真菌生长	皮疹
2024-03-19 11:25:00	门诊	Q223	5026442929		女	28岁	脚趾甲	真菌	真菌培养及鉴定	念珠菌属	皮炎	脚趾甲
2024-03-21 10:17:00	门诊	Q229	5026500238		男	30岁	皮屑	真菌	真菌培养及鉴定	无真菌生长	甲癣
2024-03-24 11:23:00	门诊	Q243	5026599807		女	44岁	皮屑	真菌	真菌培养及鉴定	红色毛癣菌	甲癣	脚趾甲
2024-03-24 09:14:00	门诊	Q240	5026588757		男	44岁	皮屑	真菌	真菌培养及鉴定	无真菌生长	股癣,皮炎
2024-03-24 08:48:00	门诊	Q239	5026585199		男	26岁	皮屑	真菌	真菌培养及鉴定	无真菌生长	股癣,脚癣
2024-03-24 10:59:00	门诊	Q242	5026598427		女	31岁	皮屑	真菌	真菌培养及鉴定	无真菌生长	甲疾患
2024-03-24 09:35:00	门诊	Q241	5026591108		女	7岁	皮屑	真菌	真菌培养及鉴定	无真菌生长	特应性皮炎,真菌感染
2024-03-27 08:32:00	门诊	Q251	5026675339		女	55岁	皮屑	真菌	真菌培养及鉴定	红色毛癣菌	甲癣	手指甲脚趾甲
2024-03-29 08:17:00	门诊	Q257	5026726129		女	64岁	皮屑	真菌	真菌培养及鉴定	无真菌生长	真菌感染
2024-03-31 15:48:00	门诊	Q265	5026802314		女	27岁	皮屑	真菌	真菌培养及鉴定	无真菌生长	甲癣,脚癣
2024-04-03 10:36:00	门诊	Q269	5026875656		女	51岁	皮屑	真菌	真菌培养及鉴定	念珠菌属	甲癣	手指甲
2024-04-03 16:10:00	门诊	Q272	5026882954		女	55岁	皮屑	真菌	真菌培养及鉴定	无真菌生长	甲癣,花斑癣[花斑糠疹]
2024-04-03 15:53:00	门诊	Q271	5026882699		男	61岁	皮屑	真菌	真菌培养及鉴定	红色毛癣菌	甲癣	手指甲脚趾甲
2024-04-06 15:59:00	门诊	Q287	5026977976		男	34岁	皮屑	真菌	真菌培养及鉴定	无真菌生长	脂溢性皮炎,细菌性毛囊炎
2024-04-06 14:52:00	门诊	Q285	5026976145		男	4岁	皮屑	真菌	真菌培养及鉴定	无真菌生长	甲营养不良
2024-04-15 09:03:00	门诊	Q317	5027216117		女	69岁	皮屑	真菌	真菌培养及鉴定	无真菌生长	皮炎,结缔组织病
2024-04-15 10:06:00	门诊	Q319	5027222000		男	53岁	皮屑	真菌	真菌培养及鉴定	粘状丝孢酵母	甲癣,脚癣	足癣
2024-04-19 09:38:00	门诊	Q332	5027328264		男	59岁	皮屑	真菌	真菌培养及鉴定	丝孢酵母属	脚癣	足癣
2024-04-28 09:59:00	门诊	Q357	5027582482		女	23岁	皮屑	真菌	真菌培养及鉴定	无真菌生长	甲癣
2024-05-02 15:23:00	门诊	Q375	5027712385		女	19岁	皮屑	真菌	真菌培养及鉴定	红色毛癣菌	甲癣	手指甲脚趾甲
2024-05-02 10:42:00	门诊	Q369	5027704814		女	14岁	皮屑	真菌	真菌培养及鉴定	无真菌生长	甲癣
2024-05-02 13:51:00	门诊	Q371	5027709289		女	50岁	待检物	真菌	真菌培养及鉴定	无真菌生长	甲癣
2024-05-02 15:05:00	门诊	Q374			女	28岁	脚趾甲	真菌	真菌培养及鉴定	念珠菌属		脚趾甲
2024-05-02 16:02:00	门诊	Q376	5027713399		女	44岁	皮屑	真菌	真菌培养及鉴定	无真菌生长	甲癣
2024-05-02 10:45:00	门诊	Q370	5027704986		女	44岁	皮屑	真菌	真菌培养及鉴定	红色毛癣菌	甲癣	手指甲脚趾甲
2024-05-02 11:41:00	门诊	104	5027707582		女	37岁	大便	真菌	真菌培养及鉴定	无真菌生长	肠功能紊乱,睡眠障碍,泄泻病
2024-05-02 14:22:00	门诊	Q372	5027710385		男	31岁	皮屑	真菌	真菌培养及鉴定	无真菌生长	甲癣
2024-05-02 13:57:00	门诊	Q373			女	28岁	脚趾甲	真菌	真菌培养及鉴定	无真菌生长
2024-05-10 10:10:00	门诊	Q404	5027922399		女	41岁	待检物	真菌	真菌培养及鉴定	红色毛癣菌	胼胝	手指甲脚趾甲
2024-05-10 10:25:00	门诊	Q405	5027923204		女	75岁	待检物	真菌	真菌培养及鉴定	无真菌生长	甲沟炎,甲癣
2024-05-10 09:56:00	门诊	Q403	5027921466		女	27岁	待检物	真菌	真菌培养及鉴定	无真菌生长	甲癣
2024-05-13 15:38:00	门诊	Q418	5028019618		女	31岁	脚趾甲	真菌	真菌培养及鉴定	红色毛癣菌	甲癣	脚趾甲
2024-05-13 15:45:00	门诊	Q419	5028019795		女	4岁	皮屑	真菌	真菌培养及鉴定	无真菌生长	遗传性掌跖角化症,湿疹
2024-05-16 14:20:00	门诊	Q434	5028101913		男	24岁	皮屑	真菌	真菌培养及鉴定	无真菌生长	甲癣
2024-05-16 15:24:00	门诊	Q435	5028103723		男	65岁	皮屑	真菌	真菌培养及鉴定	茄病镰刀菌复合群	甲癣	脚趾甲
2024-05-16 10:13:00	门诊	Q433	5028096178		女	24岁	皮屑	真菌	真菌培养及鉴定	无真菌生长	甲癣,慢性荨麻疹
2024-05-19 14:38:00	门诊	Q447	5028191306		女	18岁	皮屑	真菌	真菌培养及鉴定	无真菌生长	甲癣
2024-05-22 13:46:00	门诊	Q460	5028274788		女	44岁	皮屑	真菌	真菌培养及鉴定	无真菌生长	血管痣,脚癣
2024-05-22 14:06:00	门诊	Q461	5028275262		女	59岁	皮屑	真菌	真菌培养及鉴定	无真菌生长	甲癣
2024-05-22 13:41:00	门诊	Q459	5028274641		女	29岁	皮屑	真菌	真菌培养及鉴定	无真菌生长	甲癣
2024-05-22 16:12:00	门诊	Q462	5028278445		女	28岁	皮屑	真菌	真菌培养及鉴定	无真菌生长	局限性神经性皮炎,真菌感染
2024-06-01 08:28:00	门诊	Q490	5028530595		男	26岁	皮屑	真菌	真菌培养及鉴定	红色毛癣菌	湿疹,特应性皮炎,甲癣	脚趾甲
2024-06-01 09:34:00	门诊	Q491	5028537823		男	44岁	皮屑	真菌	真菌培养及鉴定	无真菌生长	甲癣
2024-06-01 13:37:00	门诊	Q492	5028546106		女	5岁	皮屑	真菌	真菌培养及鉴定	红色毛癣菌	湿疹	脚趾甲
2024-06-08 08:20:00	门诊	Q510	5028721299		男	13岁	皮屑	真菌	真菌培养及鉴定	趾间毛癣菌	甲癣,脂溢性皮炎	脚趾甲
2024-06-07 15:56:00	门诊	Q509	5028712977		女	44岁	皮屑	真菌	真菌培养及鉴定	无真菌生长	甲癣,甲沟炎
2024-06-08 10:19:00	门诊	Q512	5028732823		男	21岁	皮屑	真菌	真菌培养及鉴定	丝孢酵母属	甲癣	脚趾甲
2024-06-08 09:47:00	门诊	Q511	5028730291		女	8岁	皮屑	真菌	真菌培养及鉴定	犬小孢子菌	头癣	头癣
2024-06-11 10:49:00	门诊	101	5028826796		男	24岁	大便	真菌	真菌培养及鉴定	无真菌生长	肠功能紊乱
2024-06-11 15:16:00	门诊	Q525	5028832768		女	48岁	皮屑	真菌	真菌培养及鉴定	无真菌生长	甲癣,湿疹
2024-06-14 15:08:00	门诊	Q534	5028910933		男	50岁	皮屑	真菌	真菌培养及鉴定	丝孢酵母属	真菌感染	足癣
2024-06-14 10:35:00	门诊	Q532	5028905735		男	55岁	皮屑	真菌	真菌培养及鉴定	红色毛癣菌	特应性皮炎,甲癣	脚趾甲
2024-06-14 16:28:00	门诊	Q535	5028912159		男	24岁	皮屑	真菌	真菌培养及鉴定	无真菌生长	马拉色菌毛囊炎,皮炎
2024-06-18 08:48:00	门诊	Q550	5029011603		女	35岁	皮屑	真菌	真菌培养及鉴定	念珠菌属	甲癣	脚趾甲
2024-06-17 13:42:00	门诊	Q549	5028995496		女	53岁	皮屑	真菌	真菌培养及鉴定	无真菌生长	甲疾患
2024-06-20 14:15:00	门诊	Q568	5029078172		男	18岁	皮屑	真菌	真菌培养及鉴定	无真菌生长	甲癣
2024-06-23 14:50:00	门诊	Q582	5029167368		女	37岁	皮屑	真菌	真菌培养及鉴定	念珠菌属	皮肤赘生物,甲癣	脚趾甲
2024-06-24 09:16:00	门诊	Q584	5029182469		男	61岁	皮屑	真菌	真菌培养及鉴定	红色毛癣菌	甲癣,脚癣	手指甲脚趾甲
2024-06-24 09:43:00	门诊	Q586	5029184506		女	33岁	皮屑	真菌	真菌培养及鉴定	丝孢酵母属	甲癣	脚趾甲
2024-06-24 09:20:00	门诊	Q585	5029182822		女	35岁	皮屑	真菌	真菌培养及鉴定	无真菌生长	甲癣
2024-06-24 08:41:00	门诊	Q583	5029178855		男	25岁	皮屑	真菌	真菌培养及鉴定	无真菌生长	甲癣
2024-06-26 15:52:00	门诊	Q598	5029247471		男	64岁	皮屑	真菌	真菌培养及鉴定	红色毛癣菌	甲沟炎	手指甲脚趾甲
2024-06-26 16:17:00	门诊	Q599	5029247778		男	33岁	皮屑	真菌	真菌培养及鉴定	无真菌生长	甲癣
2024-06-30 09:39:00	门诊	Q610	5029347564		女	30岁	皮屑	真菌	真菌培养及鉴定	红色毛癣菌	甲癣	手指甲脚趾甲
2024-07-03 10:32:00	门诊	Q624	5029439000		女	65岁	待检物	真菌	真菌培养及鉴定	红色毛癣菌，念珠菌属	真菌感染	股癣
2024-07-03 09:34:00	门诊	Q621	5029435321		男	67岁	皮屑	真菌	真菌培养及鉴定	无真菌生长	脚癣
2024-07-03 10:03:00	门诊	Q622	5029437352		男	31岁	皮屑	真菌	真菌培养及鉴定	念珠菌属	甲癣	手指甲
2024-07-03 10:10:00	门诊	Q623	5029437714		女	62岁	皮屑	真菌	真菌培养及鉴定	念珠菌属	甲疾患,甲癣	手指甲
2024-07-06 08:30:00	门诊	Q640	5029508424		女	31岁	皮屑	真菌	真菌培养及鉴定	红色毛癣菌	甲癣	手指甲脚趾甲
2024-07-27 08:22:00	门诊	Q732	5030121357		女	26岁	皮屑	真菌	真菌培养及鉴定	红色毛癣菌	甲癣	手指甲脚趾甲
2024-07-27 09:32:00	门诊	Q733	5030128760		女	33岁	皮屑	真菌	真菌培养及鉴定	丝孢酵母属	甲癣	脚趾甲
2024-07-27 09:34:00	门诊	Q734	5030129052		男	2岁	皮屑	真菌	真菌培养及鉴定	无真菌生长	甲癣,传染性软疣
2024-07-27 10:32:00	门诊	Q735	5030133283		女	44岁	皮屑	真菌	真菌培养及鉴定	无真菌生长	甲营养不良
2024-04-10 11:02:00	门诊	Q302	5027081250		男	16岁	皮屑	真菌	真菌培养及鉴定	无真菌生长	甲疾患
2024-04-10 09:23:00	门诊	Q301	5027075064		女	29岁	皮屑	真菌	真菌培养及鉴定	无真菌生长	丘疹性荨麻疹,特应性皮炎,甲营养不良
2024-04-14 10:34:00	门诊	Q314	5027193211		男	23岁	皮屑	真菌	真菌培养及鉴定	红色毛癣菌	黑素细胞痣	手指甲脚趾甲
2024-04-14 11:11:00	门诊	Q316	5027195759		男	23岁	皮屑	真菌	真菌培养及鉴定	烟曲霉	甲癣	脚趾甲
2024-04-14 10:42:00	门诊	Q315	5027193890		女	42岁	皮屑	真菌	真菌培养及鉴定	聚多曲霉	甲癣	脚趾甲
2024-04-18 13:36:00	门诊	Q330	5027309562		女	53岁	皮屑	真菌	真菌培养及鉴定	无真菌生长	甲癣
2024-04-18 10:54:00	门诊	Q329	5027307399		女	48岁	皮屑	真菌	真菌培养及鉴定	无真菌生长	甲癣
2024-04-18 14:45:00	门诊	Q331	5027311864		女	44岁	皮屑	真菌	真菌培养及鉴定	聚多曲霉	甲癣	脚趾甲
2024-04-23 10:28:00	门诊	Q347	5027448719		男	23岁	大便	真菌	真菌培养及鉴定	无真菌生长	肠功能紊乱
2024-04-23 09:19:00	门诊	Q345	5027443545		女	28岁	皮屑	真菌	真菌培养及鉴定	无真菌生长	皮炎,甲疾患
2024-04-23 10:12:00	门诊	Q346	5027447710		女	26岁	皮屑	真菌	真菌培养及鉴定	无真菌生长	甲疾患
2024-04-27 14:31:00	门诊	Q356	5027563324		男	25岁	皮屑	真菌	真菌培养及鉴定	红色毛癣菌	脚癣,甲癣,湿疹	足癣
2024-04-27 11:21:00	门诊	Q355	5027560140		女	29岁	皮屑	真菌	真菌培养及鉴定	无真菌生长	甲癣,特应性皮炎
2024-05-01 15:11:00	门诊	Q366	5027678282		女	54岁	脚趾甲	真菌	真菌培养及鉴定	红色毛癣菌	慢性荨麻疹,甲癣	脚趾甲
2024-05-02 08:11:00	门诊	Q367	5027687506		男	71岁	待检物	真菌	真菌培养及鉴定	念珠菌属	甲癣	手指甲
2024-05-02 08:37:00	门诊	Q368	5027691394		男	23岁	待检物	真菌	真菌培养及鉴定	红色毛癣菌	痤疮,甲癣	手指甲
2024-05-06 13:59:00	门诊	Q391	5027819169		女	74岁	皮屑	真菌	真菌培养及鉴定	无真菌生长	甲癣
2024-05-06 15:43:00	门诊	Q392	5027822320		男	33岁	皮屑	真菌	真菌培养及鉴定	红色毛癣菌	皮肤真菌感染	股癣
2024-05-09 15:37:00	门诊	Q401	5027904133		女	63岁	皮屑	真菌	真菌培养及鉴定	无真菌生长	甲癣
2024-05-09 15:42:00	门诊	Q402	5027904249		女	32岁	皮屑	真菌	真菌培养及鉴定	红色毛癣菌	甲癣,一般性检查，其他的	手指甲脚趾甲
2024-05-12 17:01:00	门诊	Q417	5027992327		男	23岁	皮屑	真菌	真菌培养及鉴定	念珠菌属	甲癣	手指甲
2024-05-15 14:36:00	门诊	Q431	5028075666		女	42岁	皮屑	真菌	真菌培养及鉴定	无真菌生长	甲癣
2024-05-15 14:31:00	门诊	Q430	5028075528		男	20岁	皮屑	真菌	真菌培养及鉴定	无真菌生长	甲营养不良
2024-05-15 16:39:00	门诊	Q432	5028078114		女	48岁	皮屑	真菌	真菌培养及鉴定	热变曲霉	皮肤肿物,甲癣	脚趾甲
2024-05-19 11:12:00	门诊	Q446	5028186183		男	35岁	皮屑	真菌	真菌培养及鉴定	无真菌生长	甲癣
2024-05-19 10:26:00	门诊	Q445	5028183204		女	7岁	皮屑	真菌	真菌培养及鉴定	无真菌生长	脚癣
2024-05-22 11:26:00	门诊	Q458	5028273241		女	48岁	皮屑	真菌	真菌培养及鉴定	无真菌生长	湿疹,皮肤干燥症
2024-05-22 10:37:00	门诊	Q457	5028271476		男	51岁	皮屑	真菌	真菌培养及鉴定	无真菌生长	湿疹
2024-06-02 08:17:00	门诊	Q493	5028558112		女	44岁	皮屑	真菌	真菌培养及鉴定	无真菌生长	真菌感染
2024-06-07 14:25:00	门诊	Q508	5028711117		女	43岁	皮屑	真菌	真菌培养及鉴定	念珠菌属	甲疾患	手指甲
2024-06-07 10:26:00	门诊	Q506	5028705979		女	30岁	皮屑	真菌	真菌培养及鉴定	无真菌生长	甲癣,脚癣,痤疮
2024-06-07 11:02:00	门诊	Q507	5028707478		女	36岁	皮屑	真菌	真菌培养及鉴定	无真菌生长	甲疾患
2024-06-10 13:58:00	门诊	Q522	5028802610		女	39岁	皮屑	真菌	真菌培养及鉴定	无真菌生长	角膜炎,角膜基质炎,角膜溃疡,内斜视
2024-06-13 15:41:00	门诊	Q530	5028887186		女	5岁	皮屑	真菌	真菌培养及鉴定	红色毛癣菌	甲癣,脚癣	手指甲脚趾甲
2024-06-14 08:16:00	门诊	Q531	5028894590		女	40岁	皮屑	真菌	真菌培养及鉴定	聚多曲霉	甲营养不良,甲癣
2024-06-23 10:43:00	门诊	Q581	5029159897		女	23岁	皮屑	真菌	真菌培养及鉴定	无真菌生长	甲癣
2024-06-26 10:53:00	门诊	Q597	5029241658		女	50岁	皮屑	真菌	真菌培养及鉴定	无真菌生长	甲癣
2024-06-26 10:31:00	门诊	101	5029240690		男	42岁	大便	真菌	真菌培养及鉴定	无真菌生长	胃炎,肠功能紊乱
2024-06-29 15:52:00	门诊	Q607	5029327733		男	42岁	皮屑	真菌	真菌培养及鉴定	无真菌生长	甲癣
2024-06-29 16:06:00	门诊	Q608	5029328079		男	53岁	皮屑	真菌	真菌培养及鉴定	无真菌生长	甲营养不良
2024-06-29 16:18:00	门诊	Q609	5029328264		女	51岁	皮屑	真菌	真菌培养及鉴定	无真菌生长	甲癣
2024-06-29 15:26:00	门诊	Q606	5029327179		女	1岁	皮屑	真菌	真菌培养及鉴定	无真菌生长	甲营养不良
2024-06-29 10:27:00	门诊	Q604	5029319264		女	27岁	皮屑	真菌	真菌培养及鉴定	无真菌生长	甲癣,一般性检查，其他的
2024-06-29 15:25:00	门诊	Q605	5029327120		女	58岁	皮屑	真菌	真菌培养及鉴定	聚多曲霉	甲癣	脚趾甲
2024-07-02 15:42:00	门诊	Q620	5029418346		女	58岁	待检物	真菌	真菌培养及鉴定	无真菌生长	甲癣
2024-07-02 10:52:00	门诊	Q618	5029412201		女	26岁	待检物	真菌	真菌培养及鉴定	聚多曲霉	甲癣	脚趾甲
2024-07-02 14:09:00	门诊	Q619	5029415696		女	55岁	皮屑	真菌	真菌培养及鉴定	无真菌生长	脚癣
2024-07-05 15:40:00	门诊	Q639	5029498090		男	20岁	皮屑	真菌	真菌培养及鉴定	无真菌生长	皮疹
2024-07-05 15:02:00	门诊	Q638	5029497342		女	48岁	皮屑	真菌	真菌培养及鉴定	无真菌生长	梅毒,甲癣
2024-07-05 10:35:00	门诊	Q635	5029491443		女	10岁	皮屑	真菌	真菌培养及鉴定	红色毛癣菌	甲癣	手指甲脚趾甲
2024-07-05 10:47:00	门诊	Q636	5029492041		男	28岁	皮屑	真菌	真菌培养及鉴定	红色毛癣菌	甲癣	手指甲脚趾甲
2024-07-05 11:20:00	门诊	Q637	5029493477		女	20岁	皮屑	真菌	真菌培养及鉴定	无真菌生长	甲癣
2024-07-08 14:49:00	门诊	Q648	5029588869		男	24岁	皮屑	真菌	真菌培养及鉴定	无真菌生长	脂溢性皮炎,特应性皮炎
2024-07-08 14:54:00	门诊	Q649	5029588996		女	24岁	皮屑	真菌	真菌培养及鉴定	红色毛癣菌	甲癣	手指甲脚趾甲
2024-07-09 08:26:00	门诊	101	5029599300		男	49岁	大便	真菌	真菌培养及鉴定	无真菌生长	胃炎,反流性食管炎,肠功能紊乱,泄泻病
2024-07-10 10:52:00	门诊	Q655	5029640170		女	42岁	皮屑	真菌	真菌培养及鉴定	丝孢酵母属	甲疾患	脚趾甲
2024-07-10 10:39:00	门诊	Q654	5029639395		女	22岁	皮屑	真菌	真菌培养及鉴定	无真菌生长	湿疹
2024-07-10 09:55:00	门诊	Q653	5029636929		男	26岁	皮屑	真菌	真菌培养及鉴定	念珠菌属	甲癣	脚趾甲
2024-07-14 10:19:00	门诊	Q668	5029756080		女	33岁	皮屑	真菌	真菌培养及鉴定	念珠菌属	甲癣	脚趾甲
2024-07-14 08:50:00	门诊	Q667	5029745400		男	3岁	皮屑	真菌	真菌培养及鉴定	无真菌生长	甲疾患
2024-07-15 14:07:00	门诊	Q681	5029792973		女	32岁	皮屑	真菌	真菌培养及鉴定	红色毛癣菌	体癣,甲癣体癣
2024-07-15 14:07:00	门诊	Q680	5029792974		女	32岁	皮屑	真菌	真菌培养及鉴定	聚多曲霉	体癣,甲癣	体癣
2024-07-15 16:11:00	门诊	Q683	5029796266		女	45岁	待检物	真菌	真菌培养及鉴定	念珠菌属	真菌感染	体癣
2024-07-16 08:55:00	门诊	Q684	5029809838		男	17岁	待检物	真菌	真菌培养及鉴定	无真菌生长	甲疾患
2024-07-15 15:12:00	门诊	Q682	5029795073		女	39岁	待检物	真菌	真菌培养及鉴定	无真菌生长	甲疾患
2024-07-16 09:02:00	门诊	Q685	5029810631		男	36岁	待检物	真菌	真菌培养及鉴定	红色毛癣菌	甲癣	手指甲脚趾甲
2024-07-17 15:59:00	门诊	Q697	5029855599		女	18岁	皮屑	真菌	真菌培养及鉴定	杂色曲霉	皮炎	体癣
2024-07-17 10:24:00	门诊	Q692	5029847519		男	55岁	皮屑	真菌	真菌培养及鉴定	红色毛癣菌	甲癣	手指甲脚趾甲
2024-07-17 11:08:00	门诊	Q696	5029849850		男	11岁	皮屑	真菌	真菌培养及鉴定	无真菌生长	甲疾患
2024-07-17 10:41:00	门诊	Q695	5029848635		女	11岁	皮屑	真菌	真菌培养及鉴定	无真菌生长	皮炎,甲营养不良,饮食性锌缺乏
2024-07-17 10:35:00	门诊	Q694	5029848320		女	50岁	皮屑	真菌	真菌培养及鉴定	无真菌生长	甲癣
2024-07-17 10:31:00	门诊	Q693	5029847932		女	45岁	皮屑	真菌	真菌培养及鉴定	念珠菌属	甲疾患	手指甲
2024-07-17 10:10:00	门诊	Q691	5029846600		男	18岁	皮屑	真菌	真菌培养及鉴定	念珠菌属	甲癣	手指甲
2024-07-19 09:58:00	门诊	Q705	5029902373		女	48岁	待检物	真菌	真菌培养及鉴定	无真菌生长	皮炎
2024-07-19 09:04:00	门诊	Q704	5029897566		女	41岁	皮屑	真菌	真菌培养及鉴定	念珠菌属	甲疾患	手指甲
2024-07-21 13:43:00	门诊	Q713	5029972988		女	21岁	皮屑	真菌	真菌培养及鉴定	无真菌生长	皮疹
2024-07-15 13:38:00	门诊	Q679	5029792047		女	48岁	待检物	真菌	真菌培养及鉴定	红色毛癣菌	真菌感染	股癣
2024-07-22 10:46:00	门诊	Q717	5029998731		女	35岁	皮屑	真菌	真菌培养及鉴定	球毛壳菌	甲癣	脚趾甲
2024-07-24 14:12:00	门诊	Q723	5030060197		女	36岁	皮屑	真菌	真菌培养及鉴定	无真菌生长	甲癣
2024-07-24 14:41:00	门诊	Q724	5030061067		女	29岁	皮屑	真菌	真菌培养及鉴定	无真菌生长	甲癣
2024-07-24 16:20:00	门诊	Q725	5030063209		男	22岁	皮屑	真菌	真菌培养及鉴定	无真菌生长	皮疹
2024-07-26 15:07:00	门诊	Q730	5030111816		男	16岁	皮屑	真菌	真菌培养及鉴定	无真菌生长	甲疾患
2024-07-26 10:58:00	门诊	Q729	5030107609		男	36岁	皮屑	真菌	真菌培养及鉴定	丝孢酵母属	甲癣,脚癣	足癣
2024-07-26 16:53:00	门诊	Q731	5030113364		女	37岁	皮屑	真菌	真菌培养及鉴定	无真菌生长	疣,皮肤赘生物
2024-07-29 13:45:00	门诊	Q743	5030200444		女	55岁	皮屑	真菌	真菌培养及鉴定	念珠菌属	甲疾患,真菌感染
2024-08-03 07:34:00	住院	102	6011560512	13142815	男	67岁	大便	真菌	真菌培养及鉴定	无真菌生长	上消化道穿孔
2024-08-03 08:26:00	门诊	103	5030321331		女	48岁	大便	真菌	真菌培养及鉴定	无真菌生长	肺恶性肿瘤个人史,腹胀,腹胀病
2024-08-03 07:34:00	住院	101	6011560511	13142815	男	67岁	尿液	真菌	真菌培养及鉴定	无真菌生长	上消化道穿孔
2024-04-09 14:49:00	门诊	Q299	5027057167		女	73岁	皮屑	真菌	真菌培养及鉴定	红色毛癣菌	甲癣	手指甲脚趾甲
2024-04-09 14:00:00	门诊	Q298	5027055284		女	49岁	皮屑	真菌	真菌培养及鉴定	无真菌生长	甲疾患
2024-04-09 16:52:00	门诊	Q300	5027059737		男	36岁	皮屑	真菌	真菌培养及鉴定	红色毛癣菌	甲癣	手指甲脚趾甲
2024-04-22 13:58:00	门诊	Q343	5027425589		女	40岁	皮屑	真菌	真菌培养及鉴定	念珠菌属	甲癣,脚癣	足癣
2024-04-22 15:03:00	门诊	Q344	5027427645		女	61岁	皮屑	真菌	真菌培养及鉴定	红色毛癣菌	手癣,甲癣,脚癣,蓝痣	手指甲脚趾甲
2024-05-01 10:33:00	门诊	Q364	5027667828		女	42岁	待检物	真菌	真菌培养及鉴定	红色毛癣菌	真菌感染	股癣
2024-05-01 09:25:00	门诊	101	5027659831		男	52岁	大便	真菌	真菌培养及鉴定	无真菌生长	腹痛
2024-05-01 11:24:00	门诊	Q365	5027671470		男	34岁	待检物	真菌	真菌培养及鉴定	无真菌生长	真菌感染
2024-05-06 09:49:00	门诊	Q389	5027812462		女	61岁	皮屑	真菌	真菌培养及鉴定	念珠菌属	甲癣	手指甲
2024-05-08 15:41:00	门诊	Q400	5027878493		男	39岁	皮屑	真菌	真菌培养及鉴定	无真菌生长	黄色瘤,脂溢性皮炎,细菌性毛囊炎
2024-05-12 08:53:00	门诊	Q415	5027968230		女	28岁	皮屑	真菌	真菌培养及鉴定	无真菌生长	过敏性皮炎,皮肤划痕性荨麻疹,甲癣
2024-05-12 10:23:00	门诊	Q416	5027978625		女	26岁	皮屑	真菌	真菌培养及鉴定	无真菌生长	甲癣
2024-05-15 09:48:00	门诊	Q426	5028067245		女	26岁	皮屑	真菌	真菌培养及鉴定	无真菌生长	皮疹
2024-05-15 13:53:00	门诊	Q429	5028073969		女	47岁	皮屑	真菌	真菌培养及鉴定	红色毛癣菌		手指甲脚趾甲
2024-05-15 13:42:00	门诊	32	5028073969		女	47岁	皮屑	真菌	真菌培养及鉴定	14.00天后取报告	甲癣
2024-05-15 09:26:00	门诊	Q425	5028065325		女	43岁	皮屑	真菌	真菌培养及鉴定	念珠菌属	甲癣	手指甲
2024-05-15 11:18:00	门诊	Q428	5028072251		男	24岁	皮屑	真菌	真菌培养及鉴定	红色毛癣菌	脚癣	足癣
2024-05-15 10:49:00	门诊	Q427	5028070922		男	32岁	皮屑	真菌	真菌培养及鉴定	念珠菌属	甲癣	手指甲脚趾甲
2024-05-15 09:04:00	门诊	Q424	5028063073		女	25岁	皮屑	真菌	真菌培养及鉴定	趾间毛癣菌	甲癣	手指甲脚趾甲
2024-05-18 16:36:00	门诊	Q444	5028161155		男	34岁	皮屑	真菌	真菌培养及鉴定	无真菌生长	甲癣
2024-05-18 16:31:00	门诊	Q443	5028161062		女	23岁	皮屑	真菌	真菌培养及鉴定	无真菌生长	甲营养不良
2024-05-18 09:44:00	门诊	Q440	5028148530		女	24岁	皮屑	真菌	真菌培养及鉴定	无真菌生长	脚癣,甲癣
2024-05-18 13:56:00	门诊	Q442	5028157027		男	25岁	皮屑	真菌	真菌培养及鉴定	无真菌生长	甲营养不良
2024-05-21 14:02:00	门诊	Q455	5028246836		女	53岁	皮屑	真菌	真菌培养及鉴定	球毛壳菌	皮炎,特应性皮炎	足癣
2024-05-21 15:56:00	门诊	Q456	5028250119		男	24岁	皮屑	真菌	真菌培养及鉴定	无真菌生长	皮疹
2024-05-21 11:30:00	门诊	Q454	5028244426		女	26岁	皮屑	真菌	真菌培养及鉴定	红色毛癣菌	甲癣	手指甲脚趾甲
2024-05-21 14:31:00	门诊	101	5028247974		女	58岁	大便	真菌	真菌培养及鉴定	无真菌生长	子宫内膜恶性肿瘤个人史,肠功能紊乱,肠道菌群失调,泄泻病
2024-05-25 09:12:00	门诊	Q472	5028343350		男	58岁	皮屑	真菌	真菌培养及鉴定	无真菌生长	甲癣
2024-05-25 08:06:00	门诊	Q470	5028335522		女	36岁	皮屑	真菌	真菌培养及鉴定	无真菌生长	口角炎
2024-05-24 11:12:00	门诊	Q469	5028324594		女	22岁	皮屑	真菌	真菌培养及鉴定	红色毛癣菌	痤疮,甲癣	手指甲脚趾甲
2024-05-28 09:13:00	门诊	Q478	5028429999		女	45岁	皮屑	真菌	真菌培养及鉴定	无真菌生长	脚癣,皮脂腺增生
2024-05-28 08:49:00	门诊	Q477	5028427490		女	38岁	皮屑	真菌	真菌培养及鉴定	丝孢酵母属	甲癣	脚趾甲
2024-05-31 10:16:00	门诊	Q489	5028514392		女	45岁	皮屑	真菌	真菌培养及鉴定	无真菌生长	甲营养不良
2024-05-31 08:05:00	门诊	Q488	5028502709		女	73岁	皮屑	真菌	真菌培养及鉴定	念珠菌属	真菌感染	股癣
2024-06-03 15:41:00	住院	201	6010764433	13100055	女	73岁	穿刺液	真菌	真菌培养及鉴定	无真菌生长	心包积液(非炎性)
2024-06-03 11:09:00	门诊	Q501	5028604212		女	52岁	皮屑	真菌	真菌培养及鉴定	无真菌生长	甲癣
2024-06-10 11:15:00	门诊	Q521	5028799480		女	55岁	待检物	真菌	真菌培养及鉴定	无真菌生长	甲疾患
2024-06-16 16:40:00	门诊	Q546	5028973801		女	29岁	皮屑	真菌	真菌培养及鉴定	无真菌生长	皮疹
2024-06-16 16:49:00	门诊	Q548	5028973984		女	60岁	皮屑	真菌	真菌培养及鉴定	黑曲霉复合群	甲癣,甲疾患	脚趾甲
2024-06-16 14:31:00	门诊	Q544	5028970647		女	51岁	脚趾甲	真菌	真菌培养及鉴定	丝孢酵母属	甲癣	脚趾甲
2024-06-16 09:55:00	门诊	Q541	5028960300		女	33岁	皮屑	真菌	真菌培养及鉴定	念珠菌属	甲癣	脚趾甲
2024-06-16 15:27:00	门诊	Q545	5028972268		男	50岁	皮屑	真菌	真菌培养及鉴定	无真菌生长	甲癣
2024-06-16 16:49:00	门诊	Q547	5028973970		女	60岁	皮屑	真菌	真菌培养及鉴定	无真菌生长	甲癣,甲疾患
2024-06-16 11:23:00	门诊	Q543	5028966720		女	25岁	皮屑	真菌	真菌培养及鉴定	红色毛癣菌	真菌感染	体癣
2024-06-16 10:44:00	门诊	Q542	5028964395		男	33岁	皮屑	真菌	真菌培养及鉴定	无真菌生长	甲癣
2024-06-19 14:15:00	门诊	Q565	5029053648		男	61岁	皮屑	真菌	真菌培养及鉴定	丝孢酵母属	甲癣	脚趾甲
2024-06-19 10:50:00	门诊	Q561	5029049510		男	55岁	皮屑	真菌	真菌培养及鉴定	红色毛癣菌	湿疹,脚癣脚癣
2024-06-19 14:04:00	门诊	Q563	5029053256		女	36岁	皮屑	真菌	真菌培养及鉴定	无真菌生长	痤疮
2024-06-19 14:15:00	门诊	Q564	5029053636		男	61岁	皮屑	真菌	真菌培养及鉴定	镰刀菌属	甲癣	脚趾甲
2024-06-19 10:55:00	门诊	Q562	5029049732		女	30岁	皮屑	真菌	真菌培养及鉴定	红色毛癣菌	甲癣	脚趾甲
2024-06-22 14:57:00	门诊	Q577	5029134057		女	32岁	皮屑	真菌	真菌培养及鉴定	聚多曲霉	甲癣	脚趾甲
2024-06-22 15:48:00	门诊	Q579	5029135188		男	33岁	皮屑	真菌	真菌培养及鉴定	红色毛癣菌	甲癣,湿疹	手指甲脚趾甲
2024-06-25 15:01:00	门诊	Q595	5029220204		男	25岁	皮屑	真菌	真菌培养及鉴定	无真菌生长	皮疹
2024-06-29 08:37:00	门诊	Q603	5029309128		女	29岁	皮屑	真菌	真菌培养及鉴定	无真菌生长	甲疾患
2024-07-02 09:08:00	门诊	Q616	5029404882		男	47岁	皮屑	真菌	真菌培养及鉴定	丝状真菌	手癣,脚癣手癣	手癣
2024-07-02 08:54:00	门诊	Q615	5029403472		女	28岁	皮屑	真菌	真菌培养及鉴定	念珠菌属	甲疾患	脚趾甲
2024-07-02 09:08:00	门诊	Q617	5029404883		男	47岁	皮屑	真菌	真菌培养及鉴定	杂色曲霉	手癣,脚癣	手癣
2024-07-04 15:18:00	门诊	Q633	5029471534		男	45岁	皮屑	真菌	真菌培养及鉴定	红色毛癣菌	甲癣	手指甲脚趾甲
2024-07-04 15:50:00	门诊	Q634	5029472110		男	28岁	皮屑	真菌	真菌培养及鉴定	无真菌生长	甲癣
2024-07-08 09:22:00	门诊	Q647	5029578152		女	61岁	皮屑	真菌	真菌培养及鉴定	无真菌生长	股癣
2024-07-08 08:14:00	门诊	Q645	5029571054		女	69岁	皮屑	真菌	真菌培养及鉴定	无真菌生长	甲癣
2024-07-08 08:15:00	门诊	Q646	5029571089		男	15岁	皮屑	真菌	真菌培养及鉴定	念珠菌属	甲癣	脚趾甲
2024-07-10 08:11:00	门诊	Q652	5029626111		女	73岁	皮屑	真菌	真菌培养及鉴定	聚多曲霉，念珠菌属	淀粉样变,甲癣	脚趾甲
2024-07-11 14:52:00	门诊	Q662	5029672212		女	47岁	皮屑	真菌	真菌培养及鉴定	无真菌生长	甲癣
2024-07-11 11:12:00	门诊	Q658	5029667997		女	72岁	皮屑	真菌	真菌培养及鉴定	聚多曲霉	甲癣	脚趾甲
2024-07-11 14:08:00	门诊	Q660	5029670711		女	56岁	皮屑	真菌	真菌培养及鉴定	无真菌生长	皮炎,粟丘疹
2024-07-11 14:15:00	门诊	Q661	5029670987		女	77岁	皮屑	真菌	真菌培养及鉴定	无真菌生长	梅毒,银屑病
2024-07-11 16:38:00	门诊	Q663	5029674306		男	54岁	皮屑	真菌	真菌培养及鉴定	无真菌生长	斑块状银屑病,脂溢性皮炎,湿疹,甲营养不良
2024-07-11 13:58:00	门诊	Q659	5029670378		男	29岁	皮屑	真菌	真菌培养及鉴定	无真菌生长	甲癣
2024-07-13 16:11:00	门诊	Q666	5029731596		女	32岁	皮屑	真菌	真菌培养及鉴定	红色毛癣菌	甲癣	手指甲脚趾甲
2024-07-15 10:59:00	门诊	Q678	5029789740		女	4岁	皮屑	真菌	真菌培养及鉴定	犬小孢子菌	皮疹	体癣
2024-07-17 09:56:00	门诊	Q690	5029845597		男	28岁	皮屑	真菌	真菌培养及鉴定	无真菌生长	甲癣,脚癣
2024-07-18 13:32:00	门诊	Q700	5029879620		女	21岁	皮屑	真菌	真菌培养及鉴定	无真菌生长	甲癣
2024-07-18 15:08:00	门诊	Q702	5029882606		女	35岁	皮屑	真菌	真菌培养及鉴定	聚多曲霉	甲营养不良	脚趾甲
2024-07-18 16:34:00	门诊	Q703	5029884483		男	19岁	皮屑	真菌	真菌培养及鉴定	红色毛癣菌	甲癣	手指甲脚趾甲
2024-07-18 08:42:00	住院	Q701	6011357944	13130948	女	48岁	皮屑	真菌	真菌培养及鉴定	念珠菌属	腰椎结核	手癣
2024-07-20 11:12:00	门诊	Q710	5029936228		女	25岁	皮屑	真菌	真菌培养及鉴定	红色毛癣菌	脚癣,甲癣	脚癣
2024-07-20 13:41:00	门诊	Q711	5029938697		男	16岁	皮屑	真菌	真菌培养及鉴定	无真菌生长	甲癣
2024-07-20 10:20:00	门诊	Q708	5029933480		男	28岁	皮屑	真菌	真菌培养及鉴定	无真菌生长	皮肤赘生物,甲营养不良
2024-07-22 10:57:00	门诊	Q718	5029999369		女	48岁	皮屑	真菌	真菌培养及鉴定	无真菌生长	甲癣
2024-07-24 08:28:00	门诊	Q721	5030044347		女	33岁	皮屑	真菌	真菌培养及鉴定	无真菌生长	一般性检查，其他的
2024-07-24 09:36:00	门诊	Q722	5030051502		女	60岁	皮屑	真菌	真菌培养及鉴定	红色毛癣菌	手癣	手癣
2024-07-24 10:17:00	门诊	101	5030054476		男	28岁	大便	真菌	真菌培养及鉴定	无真菌生长	肠功能紊乱
2024-07-25 15:49:00	门诊	Q727	5030088595		男	69岁	皮屑	真菌	真菌培养及鉴定	红色毛癣菌	甲癣,白斑病，不可归类在他处者	手指甲脚趾甲
2024-07-26 08:29:00	门诊	Q728	5030097704		男	25岁	皮屑	真菌	真菌培养及鉴定	红色毛癣菌	甲癣	手指甲脚趾甲
2024-07-29 08:13:00	门诊	Q741	5030184028		女	55岁	皮屑	真菌	真菌培养及鉴定	黑曲霉复合群	甲癣	脚趾甲
2024-04-09 08:35:00	门诊	Q297	5027040729		男	40岁	皮屑	真菌	真菌培养及鉴定	红色毛癣菌	特应性皮炎,脚癣	脚癣
2024-04-09 08:19:00	门诊	Q296	5027038776		女	25岁	皮屑	真菌	真菌培养及鉴定	无真菌生长	一般性检查，其他的
2024-04-13 10:40:00	门诊	Q310	5027161932		女	44岁	皮屑	真菌	真菌培养及鉴定	无真菌生长	湿疹
2024-04-13 11:23:00	门诊	Q312	5027164128		女	36岁	皮屑	真菌	真菌培养及鉴定	无真菌生长	湿疹
2024-04-13 10:26:00	门诊	Q309	5027161055		男	38岁	皮屑	真菌	真菌培养及鉴定	念珠菌属	甲癣	手指甲
2024-04-13 10:44:00	门诊	Q311	5027162222		女	23岁	皮屑	真菌	真菌培养及鉴定	红色毛癣菌	甲癣	手指甲脚趾甲
2024-04-17 14:22:00	门诊	Q328	5027285734		男	19岁	皮屑	真菌	真菌培养及鉴定	丝状真菌	手癣,甲癣	手癣
2024-04-22 09:25:00	门诊	Q341	5027416169		男	51岁	皮屑	真菌	真菌培养及鉴定	无真菌生长	指甲下出血
2024-04-22 09:36:00	门诊	Q342	5027417169		女	19岁	皮屑	真菌	真菌培养及鉴定	无真菌生长	股癣
2024-04-21 16:01:00	门诊	Q340	5027402102		女	13岁	皮屑	真菌	真菌培养及鉴定	无真菌生长	甲疾患
2024-04-21 14:14:00	门诊	Q339	5027399013		女	35岁	皮屑	真菌	真菌培养及鉴定	球毛壳菌	皮疹	脚趾甲
2024-04-21 13:58:00	门诊	Q338	5027398441		男	53岁	皮屑	真菌	真菌培养及鉴定	聚多曲霉	甲癣,疣	脚趾甲
2024-04-30 13:46:00	门诊	Q362	5027638405		女	46岁	脚趾甲	真菌	真菌培养及鉴定	红色毛癣菌	甲癣	脚趾甲
2024-05-05 13:39:00	门诊	Q388	5027792371		女	22岁	皮屑	真菌	真菌培养及鉴定	无真菌生长	真菌感染
2024-05-05 10:03:00	门诊	Q387	5027786095		女	50岁	皮屑	真菌	真菌培养及鉴定	无真菌生长	皮炎
2024-05-05 10:00:00	门诊	Q386	5027785799		女	44岁	皮屑	真菌	真菌培养及鉴定	念珠菌属	真菌感染	手指甲
2024-05-08 13:10:00	门诊	103	5027874573		女	68岁	大便	真菌	真菌培养及鉴定	无真菌生长	腹胀,腹胀病
2024-05-08 10:04:00	门诊	102	5027869976		男	28岁	大便	真菌	真菌培养及鉴定	无真菌生长	肠功能紊乱
2024-05-08 10:20:00	门诊	Q398	5027870937		女	31岁	皮屑	真菌	真菌培养及鉴定	无真菌生长	甲癣
2024-05-08 10:26:00	门诊	Q399	5027871257		女	37岁	皮屑	真菌	真菌培养及鉴定	红色毛癣菌	甲癣	手指甲脚趾甲
2024-05-11 14:51:00	门诊	Q413	5027954402		男	60岁	皮屑	真菌	真菌培养及鉴定	念珠菌属	甲癣	手指甲
2024-05-11 15:48:00	门诊	Q414	5027955315		女	1岁	皮屑	真菌	真菌培养及鉴定	无真菌生长	一般性检查，其他的
2024-05-11 10:45:00	门诊	Q410	5027949055		女	41岁	皮屑	真菌	真菌培养及鉴定	无真菌生长	甲癣
2024-05-11 11:23:00	门诊	Q411	5027950461		女	28岁	皮屑	真菌	真菌培养及鉴定	无真菌生长	甲癣
2024-05-11 14:04:00	门诊	Q412	5027952850		女	25岁	皮屑	真菌	真菌培养及鉴定	无真菌生长	趾甲下出血
2024-05-11 14:04:00	门诊	Q412	5027952850		女	25岁	皮屑	真菌	真菌培养及鉴定	无真菌生长	趾甲下出血
2024-05-14 15:17:00	门诊	Q422	5028047748		女	32岁	皮屑	真菌	真菌培养及鉴定	念珠菌属	甲疾患	手指甲
2024-05-14 16:09:00	门诊	Q423	5028048863		女	57岁	指甲	真菌	真菌培养及鉴定	无真菌生长	甲疾患
2024-05-14 14:24:00	门诊	Q421	5028046287		男	36岁	皮屑	真菌	真菌培养及鉴定	无真菌生长	甲癣
2024-05-17 16:53:00	门诊	Q439	5028130962		男	74岁	皮屑	真菌	真菌培养及鉴定	丝孢酵母属	甲沟炎	脚趾甲
2024-05-17 13:03:00	门诊	101	5028125890		男	74岁	大便	真菌	真菌培养及鉴定	无真菌生长	胃炎,肠功能紊乱
2024-05-21 09:49:00	门诊	Q453	5028238975		女	39岁	皮屑	真菌	真菌培养及鉴定	无真菌生长	脂溢性皮炎,皮肤肿物,皮肤赘生物,脚癣
2024-05-24 10:03:00	门诊	Q468	5028321238		女	22岁	皮屑	真菌	真菌培养及鉴定	念珠菌属	甲疾患	手指甲
2024-05-27 15:10:00	门诊	Q476	5028415246		男	56岁	待检物	真菌	真菌培养及鉴定	无真菌生长	甲癣
2024-05-27 14:08:00	门诊	Q475	5028413515		女	36岁	皮屑	真菌	真菌培养及鉴定	无真菌生长	甲疾患
2024-05-30 16:15:00	门诊	Q487	5028497688		女	55岁	皮屑	真菌	真菌培养及鉴定	无真菌生长	甲癣
2024-05-30 10:31:00	门诊	Q485	5028490087		女	67岁	皮屑	真菌	真菌培养及鉴定	申克孢子丝菌复合群	孢子丝菌病,亚急性淋巴管炎	孢子丝菌病
2024-05-30 15:52:00	门诊	Q486	5028497340		男	35岁	皮屑	真菌	真菌培养及鉴定	无真菌生长	甲癣
2024-06-03 08:17:00	门诊	Q500	5028590747		女	55岁	皮屑	真菌	真菌培养及鉴定	无真菌生长	甲癣
2024-06-02 15:01:00	门诊	Q498	5028581633		女	21岁	皮屑	真菌	真菌培养及鉴定	无真菌生长	甲癣
2024-06-02 15:52:00	门诊	Q499	5028583170		男	53岁	皮屑	真菌	真菌培养及鉴定	无真菌生长	湿疹,甲癣
2024-06-02 14:50:00	门诊	Q497	5028581278		女	23岁	皮屑	真菌	真菌培养及鉴定	无真菌生长	皮疹
2024-06-05 16:16:00	门诊	Q505	5028664713		女	27岁	皮屑	真菌	真菌培养及鉴定	无真菌生长	甲疾患
2024-06-09 15:29:00	门诊	Q520	5028774811		女	47岁	皮屑	真菌	真菌培养及鉴定	无真菌生长	甲癣
2024-06-09 15:05:00	门诊	Q519	5028774193		女	34岁	皮屑	真菌	真菌培养及鉴定	红色毛癣菌	痤疮,皮炎	体癣
2024-06-12 15:45:00	门诊	Q528	5028861098		女	36岁	皮屑	真菌	真菌培养及鉴定	无真菌生长	斑块状银屑病
2024-06-12 14:59:00	门诊	Q527	5028860006		男	36岁	皮屑	真菌	真菌培养及鉴定	无真菌生长	雄激素性脱发,睡眠障碍,脂溢性皮炎,甲癣
2024-06-12 10:33:00	门诊	Q526	5028853798		女	33岁	皮屑	真菌	真菌培养及鉴定	无真菌生长	痤疮,甲癣,甲营养不良
2024-06-15 15:35:00	门诊	Q539	5028939675		女	59岁	皮屑	真菌	真菌培养及鉴定	念珠菌属，丝孢酵母属	甲营养不良	手指甲
2024-06-16 08:14:00	门诊	Q540	5028948068		女	46岁	皮屑	真菌	真菌培养及鉴定	念珠菌属	甲癣	手指甲
2024-06-18 14:47:00	门诊	Q555	5029025633		女	57岁	皮屑	真菌	真菌培养及鉴定	无真菌生长	湿疹
2024-06-18 16:39:00	门诊	Q557	5029028223		男	53岁	皮屑	真菌	真菌培养及鉴定	无真菌生长	皮疹
2024-06-18 15:27:00	门诊	Q556	5029026930		男	28岁	皮屑	真菌	真菌培养及鉴定	球毛壳菌	痱子,甲癣	脚趾甲
2024-06-22 09:59:00	门诊	Q575	5029125894		男	68岁	皮屑	真菌	真菌培养及鉴定	无真菌生长	甲癣
2024-06-22 08:18:00	门诊	Q573	5029115392		女	10岁	皮屑	真菌	真菌培养及鉴定	念珠菌属	甲癣	手指甲
2024-06-21 16:02:00	门诊	Q572	5029107172		女	17岁	皮屑	真菌	真菌培养及鉴定	无真菌生长	甲疾患
2024-06-22 09:02:00	门诊	Q574	5029120982		女	55岁	皮屑	真菌	真菌培养及鉴定	念珠菌属	甲癣	手指甲
2024-06-25 09:30:00	门诊	101	5029209409		男	27岁	大便	真菌	真菌培养及鉴定	无真菌生长	肠功能紊乱
2024-06-25 10:15:00	门诊	Q594	5029212336		女	59岁	皮屑	真菌	真菌培养及鉴定	无真菌生长	甲营养不良,手癣
2024-06-28 08:43:00	门诊	Q600	5029283972		男	9岁	皮屑	真菌	真菌培养及鉴定	无真菌生长	甲疾患
2024-06-28 09:29:00	门诊	Q602	5029288102		男	27岁	皮屑	真菌	真菌培养及鉴定	无真菌生长	甲癣,股癣
2024-07-01 14:09:00	门诊	Q612	5029387779		女	20岁	皮屑	真菌	真菌培养及鉴定	无真菌生长	皮疹
2024-07-01 13:52:00	门诊	Q611	5029387227		男	59岁	皮屑	真菌	真菌培养及鉴定	红色毛癣菌	湿疹,脚癣脚癣	足癣
2024-07-01 14:28:00	门诊	Q614	5029388371		女	45岁	皮屑	真菌	真菌培养及鉴定	无真菌生长	甲癣
2024-07-04 10:35:00	门诊	Q627	5029465343		女	33岁	皮屑	真菌	真菌培养及鉴定	红色毛癣菌	甲癣	手指甲脚趾甲
2024-07-03 14:48:00	住院	101	6011150669	13109351	男	75岁	尿液	真菌	真菌培养及鉴定	无真菌生长	胃占位性病变
2024-07-04 10:39:00	门诊	Q628	5029465545		女	5岁	皮屑	真菌	真菌培养及鉴定	念珠菌属	甲癣	手指甲
2024-07-04 10:54:00	门诊	Q630	5029466137		男	35岁	皮屑	真菌	真菌培养及鉴定	丝孢酵母属	甲癣	手指甲
2024-07-04 10:59:00	门诊	Q631	5029466327		女	46岁	皮屑	真菌	真菌培养及鉴定	无真菌生长	甲癣,脱发,皮炎，其他特指的
2024-07-04 10:49:00	门诊	Q629	5029465934		女	57岁	皮屑	真菌	真菌培养及鉴定	聚多曲霉	甲疾患	手指甲
2024-07-04 13:34:00	门诊	Q632	5029468476		男	17岁	皮屑	真菌	真菌培养及鉴定	无真菌生长	隐翅虫皮炎
2024-07-07 13:30:00	门诊	Q643	5029558292		女	27岁	皮屑	真菌	真菌培养及鉴定	无真菌生长	皮疹
2024-07-07 13:39:00	门诊	Q644	5029558547		男	32岁	皮屑	真菌	真菌培养及鉴定	无真菌生长	甲癣
2024-07-09 09:14:00	门诊	Q650	5029604318		女	52岁	皮屑	真菌	真菌培养及鉴定	无真菌生长	甲癣
2024-07-09 10:19:00	门诊	Q651	5029609161		男	44岁	皮屑	真菌	真菌培养及鉴定	无真菌生长	甲癣
2024-07-10 16:11:00	门诊	Q656	5029646605		男	52岁	皮屑	真菌	真菌培养及鉴定	黑曲霉复合群	甲癣	脚趾甲
2024-07-11 08:56:00	门诊	Q657	5029659210		女	31岁	皮屑	真菌	真菌培养及鉴定	杂色曲霉	甲癣	手指甲
2024-07-15 08:23:00	门诊	Q677	5029776519		男	66岁	皮屑	真菌	真菌培养及鉴定	念珠菌属	手癣,脚气病手癣
2024-07-14 11:19:00	门诊	Q669	5029760300		女	32岁	皮屑	真菌	真菌培养及鉴定	念珠菌属	甲癣	手指甲
2024-07-14 14:48:00	门诊	Q673	5029765675		男	31岁	皮屑	真菌	真菌培养及鉴定	无真菌生长	甲癣
2024-07-14 13:50:00	门诊	Q670	5029763349		女	23岁	皮屑	真菌	真菌培养及鉴定	无真菌生长	脚癣,甲癣
2024-07-14 16:17:00	门诊	Q675	5029768316		女	29岁	皮屑	真菌	真菌培养及鉴定	无真菌生长	甲疾患
2024-07-14 16:30:00	门诊	Q676	5029768685		女	65岁	皮屑	真菌	真菌培养及鉴定	聚多曲霉	甲营养不良	脚趾甲
2024-07-14 16:02:00	门诊	Q674	5029767982		男	61岁	皮屑	真菌	真菌培养及鉴定	无真菌生长	皮炎,细菌性毛囊炎
2024-07-14 13:53:00	门诊	Q671	5029763451		男	32岁	皮屑	真菌	真菌培养及鉴定	无真菌生长	甲癣
2024-07-14 14:42:00	门诊	Q672	5029765429		女	37岁	皮屑	真菌	真菌培养及鉴定	无真菌生长	甲癣
2024-07-16 14:29:00	门诊	Q689	5029823524		女	51岁	脚趾甲	真菌	真菌培养及鉴定	黑曲霉复合群	甲癣	脚趾甲
2024-07-16 09:53:00	门诊	Q687	5029814920		女	37岁	皮屑	真菌	真菌培养及鉴定	念珠菌属	湿疹,甲疾患	手指甲
2024-07-16 09:43:00	门诊	Q686	5029814096		女	54岁	待检物	真菌	真菌培养及鉴定	聚多曲霉	甲癣	脚趾甲
2024-07-16 10:26:00	门诊	Q688	5029817358		女	67岁	皮屑	真菌	真菌培养及鉴定	红色毛癣菌	扁平苔藓，其他的,脚癣
2024-07-18 10:38:00	门诊	Q699	5029876146		女	54岁	皮屑	真菌	真菌培养及鉴定	念珠菌属	甲癣	手指甲
2024-07-19 14:02:00	门诊	Q706	5029909274		女	22岁	待检物	真菌	真菌培养及鉴定	无真菌生长	甲营养不良
2024-07-20 08:15:00	门诊	Q704	5029920456		男	42岁	皮屑	真菌	真菌培养及鉴定	黑曲霉复合群	甲癣	脚趾甲
2024-07-19 14:11:00	门诊	103	5029909497		女	64岁	大便	真菌	真菌培养及鉴定	无真菌生长	肺结节病,糖尿病,肠功能紊乱
2024-07-20 08:26:00	门诊	Q705	5029922078		男	3岁	皮屑	真菌	真菌培养及鉴定	念珠菌属	甲营养不良	手指甲
2024-07-20 09:14:00	门诊	Q707	5029927539		男	26岁	待检物	真菌	真菌培养及鉴定	无真菌生长	甲癣
2024-07-20 08:33:00	门诊	Q706	5029923035		女	52岁	皮屑	真菌	真菌培养及鉴定	念珠菌属	甲营养不良	手指甲
2024-07-19 15:38:00	门诊	Q707	5029911602		女	33岁	皮屑	真菌	真菌培养及鉴定	无真菌生长	皮疹
2024-07-22 09:41:00	门诊	Q716	5029994688		女	43岁	皮屑	真菌	真菌培养及鉴定	无真菌生长	黄褐斑,脚癣
2024-07-21 14:50:00	门诊	Q714	5029975512		女	59岁	皮屑	真菌	真菌培养及鉴定	无真菌生长	甲癣
2024-07-22 08:07:00	门诊	Q715	5029984556		男	70岁	皮屑	真菌	真菌培养及鉴定	丝状真菌	体癣	体癣
2024-07-22 11:02:00	门诊	Q719	5029999629		男	50岁	皮屑	真菌	真菌培养及鉴定	无真菌生长	皮炎,甲癣
2024-07-23 10:27:00	门诊	Q720	5030025859		女	24岁	皮屑	真菌	真菌培养及鉴定	红色毛癣菌	甲癣	手指甲脚趾甲
2024-07-04 14:01:00	门诊	Q726	5029469212		女	18岁	皮屑	真菌	真菌培养及鉴定	无真菌生长	皮炎
2024-07-28 13:41:00	门诊	Q740	5030172594		女	23岁	皮屑	真菌	真菌培养及鉴定	无真菌生长	甲癣
